# Supplementary material for: Efficient and stable organic solar cells enabled by multicomponent photoactive layer based on one-pot polymerization
Source: Nat Commun. 2023 Feb 21;14:967. doi: 10.1038/s41467-023-36413-3 (PMC9944902; doi:10.1038/s41467-023-36413-3)
Supplement: Supplementary file 3 — Source Data [file 41467_2023_36413_MOESM3_ESM.xlsx]

## Sheet: Table 1
Table 1
	S9	Cell 1	Cell 2	Cell 3	Cell 4	Cell 5	Cell 6	Cell 7	Cell 8
		8.76	8.78	9.21	8.93	9.16	9.34	9.06	9.09
		Cell 9	Cell 10	Cell 11	Cell 12	Cell 13	Cell 14	Cell 15
		8.91	9.19	8.77	9.08	9.26	9.21	9.04
	S11	Cell 1	Cell 2	Cell 3	Cell 4	Cell 5	Cell 6	Cell 7	Cell 8
		11.26	11.74	11.66	11.62	11.42	11.19	11.41	11.29
		Cell 9	Cell 10	Cell 11	Cell 12	Cell 13	Cell 14	Cell 15
		11.38	11.63	11.19	11.47	11.17	11.78	11.23
Table 1 Photovoltaic performance parameters of the OSCs incorporating S9 and S11 photoactive layers under the illumination of AM 1.5G,100 mW cm-2.
		Photoactive layera	Voc (V)	Jsc (mA cm-2)	Cal Jsc (mA cm-2)b	FF (%)	PCE (%)
		S9	0.95 (0.95 ± 0.01)	18.79 (18.53 ± 0.27)	18.09	52.15 (51.38 ± 0.68)	9.34 (9.05 ± 0.29)
		S11	0.95 (0.95 ± 0.01)	17.62 (17.38 ± 0.24)	17.06	70.11 (69.26 ± 0.86)	11.78 (11.43 ± 0.35)
Data in parentheses are average values with standard deviation from 15 devices. aThe device area: 4.5 mm2. bIntegrated current density obtained from EQE spectra.

## Sheet: Supplementary Table 7
Supplementary Table 7
	S11-1	Cell 1	Cell 2	Cell 3	Cell 4	Cell 5	Cell 6	Cell 7	Cell 8
		11.45	11.27	11.52	11.15	11.01	11.55	11.17	11.36
		Cell 9	Cell 10	Cell 11	Cell 12	Cell 13	Cell 14	Cell 15
		11.39	11.76	11.63	11.23	11.14	11.58	11.37
	S11-2	Cell 1	Cell 2	Cell 3	Cell 4	Cell 5	Cell 6	Cell 7	Cell 8
		10.76	11.31	10.95	11.12	11.35	10.97	11.5	10.8
		Cell 9	Cell 10	Cell 11	Cell 12	Cell 13	Cell 14	Cell 15
		11.14	10.69	11.24	10.97	11.31	11.52	10.97
	S11-3	Cell 1	Cell 2	Cell 3	Cell 4	Cell 5	Cell 6	Cell 7	Cell 8
		10.65	10.61	11.05	10.96	10.82	10.63	11.01	10.58
		Cell 9	Cell 10	Cell 11	Cell 12	Cell 13	Cell 14	Cell 15
		11.02	10.55	11.05	11.01	10.68	10.74	10.65
Supplementary Table 7 Photovoltaic parameters of OSCs based on different batches of S11 under the illumination of AM 1.5G, 100 mw cm-2.
	Active Layera	Voc (V)	Jsc (mA cm-2)	FF (%)	PCEmax (%)	PCE (%) b
	S11-A1	0.95	17.91	69.12	11.76	11.37
	S11-A2	0.95	17.53	69.43	11.53	11.11
	S11-A3	0.95	17.02	68.31	11.06	10.8
a The device area is 4.5 mm2; b Average value from 15 devices.

## Sheet: Supplementary Table 9
Supplementary Table 9
	S11-1	Cell 1	Cell 2	Cell 3	Cell 4	Cell 5	Cell 6	Cell 7	Cell 8
		6.1	5.93	6.05	6.28	5.76	6.01	5.98	5.99
		Cell 9	Cell 10	Cell 11	Cell 12	Cell 13	Cell 14	Cell 15
		6.18	5.79	5.77	6.19	5.78	5.96	5.88
	S11-2	Cell 1	Cell 2	Cell 3	Cell 4	Cell 5	Cell 6	Cell 7	Cell 8
		11.52	11.52	11.42	11.24	11.47	11.72	11.28	11.36
		Cell 9	Cell 10	Cell 11	Cell 12	Cell 13	Cell 14	Cell 15
		11.6	11.44	11.15	11.29	11.53	11.11	11.14
	S11-3	Cell 1	Cell 2	Cell 3	Cell 4	Cell 5	Cell 6	Cell 7	Cell 8
		8.4	8.11	8.12	7.96	8.66	8.08	8.29	8.46
		Cell 9	Cell 10	Cell 11	Cell 12	Cell 13	Cell 14	Cell 15
		8.4	8.62	8.42	8.1	8.18	8.29	8.05
Supplementary Table 9 Photovoltaic parameters of OSCs based on different batches of S11 under the illumination of AM 1.5G, 100 mw cm-2.
	Active Layera	Voc (V)	Jsc (mA cm-2)	FF (%)	PCEmax (%)	PCE (%) b
	S11-D1	0.98	11.36	56.47	6.27	5.98
	S11-D2	0.95	17.51	70.32	11.72	11.39
	S11-D3	0.94	15.28	60.11	8.65	8.27
a The device area is 4.5 mm2; b Average value from 15 devices.

## Sheet: UV-vis absorption
	S9 Solution			S11 Solution			S9 film			S11 film
	Wavelength (nm)	Normalized Absorption (a.u.)		Wavelength (nm)	Normalized Absorption (a.u.)		Wavelength (nm)	Normalized Absorption (a.u.)		Wavelength (nm)	Normalized Absorption (a.u.)
	1000	0.02705		1000	-0.0064		1000	0.08842		1000	0.08504
	999	0.02476		999	-0.0092		999	0.08812		999	0.08515
	998	0.02249		998	-0.01198		998	0.08797		998	0.08523
	997	0.01988		997	-0.01468		997	0.08789		997	0.08511
	996	0.01839		996	-0.01722		996	0.08784		996	0.08517
	995	0.01698		995	-0.01963		995	0.08827		995	0.08541
	994	0.01571		994	-0.02193		994	0.08885		994	0.08573
	993	0.0141		993	-0.02407		993	0.08904		993	0.08586
	992	0.0126		992	-0.02604		992	0.08921		992	0.08579
	991	0.01134		991	-0.02784		991	0.08897		991	0.08584
	990	0.01032		990	-0.02947		990	0.08908		990	0.0863
	989	0.00946		989	-0.03096		989	0.08961		989	0.08697
	988	0.0087		988	-0.03228		988	0.09		988	0.08727
	987	0.00808		987	-0.03338		987	0.09089		987	0.08787
	986	0.00749		986	-0.03435		986	0.09109		986	0.08821
	985	0.00695		985	-0.03512		985	0.09112		985	0.0885
	984	0.00644		984	-0.03577		984	0.09136		984	0.08908
	983	0.00596		983	-0.03629		983	0.09171		983	0.08925
	982	0.00549		982	-0.03667		982	0.09238		982	0.08967
	981	0.00509		981	-0.03684		981	0.09296		981	0.09024
	980	0.00469		980	-0.03693		980	0.09335		980	0.09065
	979	0.00429		979	-0.03699		979	0.09383		979	0.09108
	978	0.00388		978	-0.03702		978	0.09476		978	0.09155
	977	0.00349		977	-0.03708		977	0.09555		977	0.09223
	976	0.00312		976	-0.03718		976	0.0965		976	0.09316
	975	0.00276		975	-0.03737		975	0.09745		975	0.0945
	974	0.00244		974	-0.03754		974	0.09798		974	0.0954
	973	0.00213		973	-0.03763		973	0.09789		973	0.09587
	972	0.00185		972	-0.03768		972	0.09754		972	0.09579
	971	0.00163		971	-0.0377		971	0.09692		971	0.09554
	970	0.00147		970	-0.03779		970	0.09643		970	0.09525
	969	0.00142		969	-0.03784		969	0.09621		969	0.09496
	968	0.0015		968	-0.03788		968	0.0963		968	0.09529
	967	0.00172		967	-0.03795		967	0.09703		967	0.09599
	966	0.00197		966	-0.03812		966	0.09807		966	0.09702
	965	0.00205		965	-0.03825		965	0.09872		965	0.09777
	964	0.00223		964	-0.03838		964	0.09952		964	0.09806
	963	0.00248		963	-0.03853		963	0.10046		963	0.09872
	962	0.00328		962	-0.03874		962	0.10132		962	0.09936
	961	0.00393		961	-0.03897		961	0.10253		961	0.10038
	960	0.0046		960	-0.03929		960	0.10392		960	0.10158
	959	0.00525		959	-0.03966		959	0.10499		959	0.1026
	958	0.0059		958	-0.04002		958	0.10538		958	0.10331
	957	0.00672		957	-0.04032		957	0.10524		957	0.1034
	956	0.00703		956	-0.0405		956	0.1047		956	0.10332
	955	0.00731		955	-0.0406		955	0.10469		955	0.10311
	954	0.00757		954	-0.04057		954	0.10504		954	0.10333
	953	0.008		953	-0.04057		953	0.10599		953	0.10414
	952	0.00836		952	-0.04069		952	0.10657		952	0.10501
	951	0.00857		951	-0.04091		951	0.10642		951	0.1058
	950	0.00865		950	-0.04114		950	0.10595		950	0.10631
	949	0.00865		949	-0.04123		949	0.10605		949	0.10684
	948	0.00863		948	-0.04126		948	0.10667		948	0.10729
	947	0.00853		947	-0.04131		947	0.10741		947	0.10753
	946	0.00842		946	-0.04131		946	0.10844		946	0.10806
	945	0.0083		945	-0.04121		945	0.10932		945	0.10858
	944	0.00817		944	-0.04109		944	0.11065		944	0.10968
	943	0.00804		943	-0.04099		943	0.11155		943	0.11077
	942	0.00793		942	-0.04078		942	0.11216		942	0.11174
	941	0.0078		941	-0.04051		941	0.11339		941	0.11296
	940	0.00767		940	-0.04023		940	0.11498		940	0.11454
	939	0.00757		939	-0.03995		939	0.11694		939	0.11629
	938	0.00752		938	-0.03961		938	0.1181		938	0.11755
	937	0.00747		937	-0.03916		937	0.11886		937	0.11824
	936	0.00738		936	-0.03867		936	0.11906		936	0.11833
	935	0.00721		935	-0.03822		935	0.11919		935	0.11825
	934	0.00699		934	-0.03778		934	0.1196		934	0.11847
	933	0.00679		933	-0.03743		933	0.11956		933	0.11908
	932	0.00664		932	-0.0371		932	0.11952		932	0.12022
	931	0.00653		931	-0.03675		931	0.11975		931	0.12161
	930	0.00642		930	-0.03643		930	0.12114		930	0.12322
	929	0.00632		929	-0.03614		929	0.12263		929	0.12453
	928	0.0062		928	-0.03603		928	0.12398		928	0.1255
	927	0.00609		927	-0.03609		927	0.12576		927	0.12663
	926	0.00605		926	-0.03619		926	0.12759		926	0.1275
	925	0.00604		925	-0.03634		925	0.12935		925	0.12789
	924	0.00604		924	-0.03653		924	0.1301		924	0.12801
	923	0.00599		923	-0.03673		923	0.13		923	0.12787
	922	0.00594		922	-0.03696		922	0.1297		922	0.12821
	921	0.00595		921	-0.03729		921	0.12985		921	0.12939
	920	0.00601		920	-0.0376		920	0.13071		920	0.13081
	919	0.0061		919	-0.03786		919	0.13235		919	0.13249
	918	0.0062		918	-0.03813		918	0.13466		918	0.13367
	917	0.00629		917	-0.03859		917	0.13721		917	0.13375
	916	0.00636		916	-0.03965		916	0.13978		916	0.13348
	915	0.00644		915	-0.0411		915	0.14132		915	0.13376
	914	0.00653		914	-0.04266		914	0.14175		914	0.13501
	913	0.00661		913	-0.04413		913	0.14129		913	0.13681
	912	0.00672		912	-0.04532		912	0.1414		912	0.1385
	911	0.00689		911	-0.0463		911	0.14174		911	0.13935
	910	0.00713		910	-0.04705		910	0.14168		910	0.13946
	909	0.00738		909	-0.04771		909	0.14239		909	0.13954
	908	0.00762		908	-0.04825		908	0.14439		908	0.14046
	907	0.00787		907	-0.04844		907	0.1484		907	0.14204
	906	0.00814		906	-0.04837		906	0.15277		906	0.1435
	905	0.00844		905	-0.04819		905	0.15494		905	0.14414
	904	0.00876		904	-0.048		904	0.15471		904	0.1445
	903	0.00911		903	-0.0478		903	0.1534		903	0.14528
	902	0.00946		902	-0.04748		902	0.15229		902	0.14719
	901	0.00982		901	-0.04707		901	0.15217		901	0.14972
	900	0.01018		900	-0.04666		900	0.15307		900	0.15201
	899	0.01049		899	-0.04642		899	0.15565		899	0.15471
	898	0.01078		898	-0.04628		898	0.1596		898	0.15719
	897	0.01111		897	-0.04603		897	0.16424		897	0.15922
	896	0.01157		896	-0.04533		896	0.1679		896	0.1605
	895	0.01223		895	-0.04357		895	0.16961		895	0.1612
	894	0.01302		894	-0.04105		894	0.17226		894	0.16366
	893	0.01381		893	-0.03837		893	0.17588		893	0.16781
	892	0.01458		892	-0.03583		892	0.17987		892	0.17242
	891	0.01534		891	-0.03361		891	0.18407		891	0.17709
	890	0.01611		890	-0.03161		890	0.18698		890	0.18065
	889	0.01688		889	-0.02984		889	0.18826		889	0.18254
	888	0.0177		888	-0.02806		888	0.18867		888	0.18269
	887	0.01851		887	-0.0265		887	0.18815		887	0.18173
	886	0.01928		886	-0.0253		886	0.18932		886	0.18226
	885	0.02004		885	-0.02431		885	0.19455		885	0.18665
	884	0.02083		884	-0.02329		884	0.20144		884	0.19406
	883	0.02174		883	-0.02217		883	0.20589		883	0.19962
	882	0.02272		882	-0.02112		882	0.2084		882	0.20263
	881	0.02372		881	-0.02033		881	0.20967		881	0.20346
	880	0.02472		880	-0.01945		880	0.2123		880	0.20399
	879	0.02577		879	-0.0182		879	0.21696		879	0.20653
	878	0.02696		878	-0.01638		878	0.22171		878	0.21051
	877	0.02826		877	-0.01417		877	0.228		877	0.21558
	876	0.0297		876	-0.01173		876	0.23347		876	0.2213
	875	0.03118		875	-0.00925		875	0.23981		875	0.2269
	874	0.03275		874	-0.00702		874	0.24612		874	0.23054
	873	0.03441		873	-0.00492		873	0.25004		873	0.2343
	872	0.03618		872	-0.00266		872	0.25541		872	0.24019
	871	0.03804		871	-7.22945e-05		871	0.26301		871	0.24825
	870	0.04		870	0.00291		870	0.27674		870	0.26075
	869	0.0421		869	0.0063		869	0.28492		869	0.26792
	868	0.0444		868	0.01004		868	0.28978		868	0.27221
	867	0.0469		867	0.01415		867	0.29219		867	0.2748
	866	0.04956		866	0.01881		866	0.29839		866	0.27751
	865	0.0524		865	0.02394		865	0.30744		865	0.28144
	864	0.05539		864	0.02955		864	0.31367		864	0.28277
	863	0.05856		863	0.03544		863	0.31808		863	0.28605
	862	0.06195		862	0.04179		862	0.32559		862	0.29543
	861	0.06557		861	0.04878		861	0.34399		861	0.3157
	860	0.06948		860	0.05662		860	0.37182		860	0.34574
	859	0.07368		859	0.06481		859	0.40082		859	0.37421
	858	0.07815		858	0.07313		858	0.42439		858	0.39685
	857	0.08286		857	0.08149		857	0.44101		857	0.41123
	856	0.08778		856	0.09		856	0.45362		856	0.41912
	855	0.09289		855	0.09872		855	0.46614		855	0.42726
	854	0.09823		854	0.1077		854	0.47877		854	0.43677
	853	0.10388		853	0.11706		853	0.49406		853	0.44955
	852	0.10982		852	0.12677		852	0.50966		852	0.46311
	851	0.1161		851	0.13694		851	0.52543		851	0.47596
	850	0.1227		850	0.1475		850	0.54105		850	0.4878
	849	0.12965		849	0.15853		849	0.55709		849	0.50016
	848	0.13692		848	0.16998		848	0.57193		848	0.51246
	847	0.14455		847	0.18194		847	0.58723		847	0.5255
	846	0.15256		846	0.19434		846	0.60376		846	0.53876
	845	0.16094		845	0.20718		845	0.62181		845	0.55282
	844	0.16965		844	0.22053		844	0.64089		844	0.56813
	843	0.17868		843	0.23438		843	0.65881		843	0.58391
	842	0.18802		842	0.24877		842	0.67511		842	0.59984
	841	0.19774		841	0.26358		841	0.69134		841	0.61531
	840	0.20779		840	0.27874		840	0.70678		840	0.63013
	839	0.21818		839	0.29416		839	0.72258		839	0.64493
	838	0.22886		838	0.31004		838	0.73861		838	0.66042
	837	0.23983		837	0.32645		837	0.75414		837	0.67589
	836	0.25109		836	0.34344		836	0.7699		836	0.69101
	835	0.26269		835	0.36102		835	0.78565		835	0.70579
	834	0.2746		834	0.37908		834	0.80029		834	0.7207
	833	0.28682		833	0.39763		833	0.81457		833	0.73538
	832	0.29931		832	0.4165		832	0.82814		832	0.75014
	831	0.31209		831	0.43576		831	0.84125		831	0.76425
	830	0.32515		830	0.45534		830	0.8534		830	0.7784
	829	0.33845		829	0.47521		829	0.86465		829	0.79259
	828	0.35195		828	0.49531		828	0.87558		828	0.80695
	827	0.36563		827	0.51555		827	0.8869		827	0.82144
	826	0.3795		826	0.53588		826	0.89904		826	0.83461
	825	0.39356		825	0.55625		825	0.91008		825	0.84685
	824	0.40778		824	0.57663		824	0.92015		824	0.85821
	823	0.42216		823	0.59705		823	0.92926		823	0.87095
	822	0.43666		822	0.61731		822	0.93673		822	0.8834
	821	0.45124		821	0.63744		821	0.94477		821	0.89598
	820	0.46586		820	0.65736		820	0.95269		820	0.90707
	819	0.48054		819	0.67705		819	0.95991		819	0.91647
	818	0.49525		818	0.69647		818	0.96629		818	0.92556
	817	0.50996		817	0.71554		817	0.97107		817	0.93467
	816	0.52468		816	0.73422		816	0.97464		816	0.94364
	815	0.53938		815	0.75241		815	0.97849		815	0.95212
	814	0.55405		814	0.77007		814	0.98253		814	0.95955
	813	0.56865		813	0.7872		813	0.98669		813	0.96518
	812	0.58318		812	0.8038		812	0.99028		812	0.96999
	811	0.5976		811	0.81983		811	0.99257		811	0.97414
	810	0.61189		810	0.83522		810	0.9952		810	0.97895
	809	0.62602		809	0.84996		809	0.99731		809	0.98376
	808	0.63999		808	0.86401		808	0.99909		808	0.98794
	807	0.65377		807	0.87737		807	1.00002		807	0.99112
	806	0.66734		806	0.89006		806	0.99991		806	0.99332
	805	0.6807		805	0.90205		805	0.9995		805	0.99515
	804	0.69383		804	0.91335		804	0.9985		804	0.99727
	803	0.70671		803	0.92391		803	0.99689		803	0.99899
	802	0.71932		802	0.9337		802	0.99499		802	0.9997
	801	0.73165		801	0.94282		801	0.99345		801	1
	800	0.7437		800	0.95122		800	0.99171		800	0.99918
	799	0.75545		799	0.9589		799	0.98969		799	0.99762
	798	0.76689		798	0.96587		798	0.98693		798	0.99573
	797	0.77802		797	0.97214		797	0.98373		797	0.99276
	796	0.78882		796	0.97778		796	0.98069		796	0.98933
	795	0.7993		795	0.98277		795	0.97694		795	0.98595
	794	0.80944		794	0.98711		794	0.97286		794	0.98223
	793	0.81923		793	0.99079		793	0.96873		793	0.97902
	792	0.82867		792	0.99383		792	0.96463		792	0.97536
	791	0.83776		791	0.99623		791	0.96115		791	0.97121
	790	0.84648		790	0.99803		790	0.9574		790	0.966
	789	0.85484		789	0.99925		789	0.95277		789	0.95974
	788	0.86284		788	0.9999		788	0.94747		788	0.95263
	787	0.87049		787	0.99998		787	0.94184		787	0.94564
	786	0.87779		786	0.99952		786	0.93656		786	0.9388
	785	0.88474		785	0.99851		785	0.93097		785	0.93158
	784	0.89134		784	0.99699		784	0.92539		784	0.92426
	783	0.89759		783	0.99494		783	0.92015		783	0.91648
	782	0.90351		782	0.99241		782	0.91479		782	0.90831
	781	0.9091		781	0.9894		781	0.909		781	0.90035
	780	0.91435		780	0.9859		780	0.90277		780	0.89262
	779	0.91927		779	0.98193		779	0.8962		779	0.88478
	778	0.92388		778	0.97756		778	0.88978		778	0.87646
	777	0.92817		777	0.97276		777	0.8836		777	0.86762
	776	0.93216		776	0.96753		776	0.87704		776	0.8584
	775	0.93583		775	0.96189		775	0.87025		775	0.84909
	774	0.93919		774	0.95585		774	0.86361		774	0.83986
	773	0.94227		773	0.94944		773	0.85698		773	0.83033
	772	0.94505		772	0.94271		772	0.85016		772	0.82085
	771	0.94756		771	0.93567		771	0.8433		771	0.81143
	770	0.9498		770	0.92835		770	0.83635		770	0.80183
	769	0.95179		769	0.92073		769	0.82961		769	0.79175
	768	0.95352		768	0.9128		768	0.82332		768	0.78138
	767	0.955		767	0.90464		767	0.81692		767	0.7711
	766	0.95624		766	0.89627		766	0.81057		766	0.76141
	765	0.95725		765	0.88769		765	0.80405		765	0.75237
	764	0.95802		764	0.87895		764	0.79767		764	0.74347
	763	0.95858		763	0.87006		763	0.79151		763	0.7344
	762	0.95892		762	0.86103		762	0.78569		762	0.7254
	761	0.95905		761	0.85188		761	0.78011		761	0.71638
	760	0.95897		760	0.84264		760	0.7748		760	0.70764
	759	0.95869		759	0.83335		759	0.76981		759	0.69948
	758	0.95821		758	0.82402		758	0.76473		758	0.69181
	757	0.95753		757	0.81464		757	0.75891		757	0.68413
	756	0.95665		756	0.80527		756	0.75244		756	0.67612
	755	0.95559		755	0.79596		755	0.7465		755	0.66811
	754	0.95435		754	0.78668		754	0.74161		754	0.66074
	753	0.95292		753	0.77746		753	0.73797		753	0.65441
	752	0.95131		752	0.76833		752	0.73491		752	0.64881
	751	0.94953		751	0.75929		751	0.73129		751	0.64343
	750	0.94759		750	0.75038		750	0.72692		750	0.63778
	749	0.94548		749	0.74159		749	0.72216		749	0.63208
	748	0.9432		748	0.73295		748	0.71758		748	0.62645
	747	0.94076		747	0.72452		747	0.71363		747	0.62102
	746	0.93816		746	0.71628		746	0.7103		746	0.61613
	745	0.93541		745	0.70822		745	0.70733		745	0.61206
	744	0.9325		744	0.70036		744	0.70397		744	0.60855
	743	0.92944		743	0.6927		743	0.70047		743	0.60551
	742	0.92624		742	0.68525		742	0.69716		742	0.60273
	741	0.9229		741	0.67803		741	0.69442		741	0.60033
	740	0.91944		740	0.67107		740	0.69242		740	0.59782
	739	0.91585		739	0.66435		739	0.69057		739	0.59539
	738	0.91214		738	0.65784		738	0.68862		738	0.59287
	737	0.9083		737	0.65158		737	0.68713		737	0.5904
	736	0.90436		736	0.64558		736	0.68587		736	0.58842
	735	0.90031		735	0.63981		735	0.68492		735	0.58688
	734	0.89615		734	0.63425		734	0.68341		734	0.58534
	733	0.89191		733	0.62893		733	0.68181		733	0.58409
	732	0.88758		732	0.62386		732	0.68017		732	0.58292
	731	0.88315		731	0.61902		731	0.67887		731	0.58198
	730	0.87865		730	0.6144		730	0.67773		730	0.58167
	729	0.87407		729	0.60999		729	0.67689		729	0.58148
	728	0.86943		728	0.60577		728	0.67622		728	0.58117
	727	0.86473		727	0.60174		727	0.67561		727	0.58031
	726	0.85996		726	0.59784		726	0.67454		726	0.57941
	725	0.85514		725	0.59411		725	0.67301		725	0.57858
	724	0.85027		724	0.59052		724	0.67106		724	0.57801
	723	0.84536		723	0.5871		723	0.66908		723	0.57741
	722	0.84042		722	0.58381		722	0.66715		722	0.5767
	721	0.83544		721	0.58065		721	0.6651		721	0.57563
	720	0.83045		720	0.57761		720	0.66344		720	0.5743
	719	0.82544		719	0.57465		719	0.66187		719	0.57307
	718	0.82042		718	0.57178		718	0.66072		718	0.57218
	717	0.81539		717	0.56899		717	0.65974		717	0.57203
	716	0.81037		716	0.56627		716	0.65862		716	0.57176
	715	0.80536		715	0.56359		715	0.65762		715	0.571
	714	0.80036		714	0.56094		714	0.6561		714	0.56972
	713	0.79537		713	0.55834		713	0.654		713	0.56815
	712	0.79041		712	0.55573		712	0.65134		712	0.56655
	711	0.78548		711	0.55315		711	0.64891		711	0.56547
	710	0.78058		710	0.55058		710	0.64691		710	0.56436
	709	0.77572		709	0.54798		709	0.64494		709	0.56345
	708	0.7709		708	0.54536		708	0.64317		708	0.56198
	707	0.76614		707	0.54273		707	0.64129		707	0.56016
	706	0.76143		706	0.5401		706	0.63936		706	0.55794
	705	0.75679		705	0.53744		705	0.63748		705	0.55564
	704	0.75221		704	0.53475		704	0.63515		704	0.55305
	703	0.7477		703	0.53203		703	0.63322		703	0.55063
	702	0.74326		702	0.52925		702	0.63127		702	0.54843
	701	0.7389		701	0.52644		701	0.62927		701	0.54651
	700	0.73463		700	0.52358		700	0.62677		700	0.54462
	699	0.73045		699	0.52069		699	0.62348		699	0.54227
	698	0.72638		698	0.51777		698	0.62014		698	0.53978
	697	0.72241		697	0.51483		697	0.61644		697	0.53687
	696	0.71856		696	0.51187		696	0.61325		696	0.53393
	695	0.71483		695	0.50891		695	0.61065		695	0.53133
	694	0.71125		694	0.50597		694	0.60844		694	0.52901
	693	0.7078		693	0.50306		693	0.60649		693	0.52721
	692	0.70451		692	0.5002		692	0.6044		692	0.52554
	691	0.70139		691	0.4974		691	0.60231		691	0.52397
	690	0.69844		690	0.49463		690	0.60002		690	0.52232
	689	0.69567		689	0.49195		689	0.59783		689	0.52094
	688	0.69311		688	0.48938		688	0.59584		688	0.51954
	687	0.69075		687	0.48698		687	0.5939		687	0.51834
	686	0.68862		686	0.4847		686	0.59282		686	0.51754
	685	0.68672		685	0.48259		685	0.59176		685	0.51738
	684	0.68506		684	0.4807		684	0.59096		684	0.51782
	683	0.68366		683	0.47906		683	0.59027		683	0.51846
	682	0.68253		682	0.47768		682	0.58999		682	0.51934
	681	0.68166		681	0.4766		681	0.58995		681	0.52024
	680	0.68108		680	0.47585		680	0.59006		680	0.52159
	679	0.6808		679	0.47546		679	0.59063		679	0.52366
	678	0.68081		678	0.47546		678	0.59136		678	0.52626
	677	0.68115		677	0.47589		677	0.59234		677	0.52929
	676	0.6818		676	0.47676		676	0.59368		676	0.53252
	675	0.68278		675	0.47812		675	0.59561		675	0.53616
	674	0.68409		674	0.47998		674	0.59816		674	0.54054
	673	0.68574		673	0.48236		673	0.60149		673	0.54579
	672	0.68773		672	0.4853		672	0.60527		672	0.55178
	671	0.69006		671	0.48883		671	0.60979		671	0.55821
	670	0.69275		670	0.49298		670	0.61483		670	0.56525
	669	0.69579		669	0.49777		669	0.62037		669	0.57283
	668	0.69919		668	0.50323		668	0.62606		668	0.5808
	667	0.70293		667	0.50934		667	0.63209		667	0.58922
	666	0.70703		666	0.51612		666	0.63866		666	0.59829
	665	0.71147		665	0.52359		665	0.64573		665	0.60781
	664	0.71627		664	0.53175		664	0.65345		664	0.61809
	663	0.72141		663	0.54057		663	0.66184		663	0.62906
	662	0.72688		662	0.55007		662	0.67085		662	0.64056
	661	0.73267		661	0.56022		661	0.68025		661	0.65248
	660	0.73878		660	0.57101		660	0.68992		660	0.66464
	659	0.74519		659	0.58242		659	0.69997		659	0.67727
	658	0.75189		658	0.59442		658	0.7106		658	0.69055
	657	0.75886		657	0.60696		657	0.72194		657	0.70432
	656	0.7661		656	0.62001		656	0.73365		656	0.71835
	655	0.77356		655	0.63354		655	0.74535		655	0.7322
	654	0.78124		654	0.64751		654	0.75707		654	0.74592
	653	0.78911		653	0.66185		653	0.76902		653	0.75969
	652	0.79715		652	0.67651		652	0.78117		652	0.77369
	651	0.80533		651	0.69143		651	0.79342		651	0.78805
	650	0.81363		650	0.70653		650	0.80567		650	0.80245
	649	0.82202		649	0.72176		649	0.81783		649	0.81661
	648	0.83048		648	0.73705		648	0.82973		648	0.83031
	647	0.83897		647	0.75234		647	0.84134		647	0.84341
	646	0.84746		646	0.76755		646	0.85243		646	0.85591
	645	0.85594		645	0.78263		645	0.8628		645	0.86775
	644	0.86437		644	0.79751		644	0.87255		644	0.87884
	643	0.87273		643	0.81215		643	0.88164		643	0.88923
	642	0.88099		642	0.82647		642	0.89043		642	0.89908
	641	0.88912		641	0.84041		641	0.89883		641	0.90836
	640	0.8971		640	0.85393		640	0.90657		640	0.91692
	639	0.9049		639	0.86696		639	0.91356		639	0.9247
	638	0.9125		638	0.87946		638	0.91975		638	0.93172
	637	0.91989		637	0.8914		637	0.92538		637	0.93798
	636	0.92703		636	0.90274		636	0.93033		636	0.94347
	635	0.93391		635	0.91344		635	0.93453		635	0.94799
	634	0.94052		634	0.92346		634	0.93782		634	0.95148
	633	0.94683		633	0.93278		633	0.9403		633	0.95421
	632	0.95284		632	0.94137		632	0.94199		632	0.95617
	631	0.95853		631	0.94923		631	0.94291		631	0.95736
	630	0.96388		630	0.95635		630	0.94312		630	0.95761
	629	0.96889		629	0.96273		629	0.94269		629	0.95689
	628	0.97354		628	0.96837		628	0.94176		628	0.95541
	627	0.97783		627	0.97327		627	0.94026		627	0.95317
	626	0.98175		626	0.97743		626	0.93819		626	0.9504
	625	0.98529		625	0.98087		625	0.93555		625	0.94721
	624	0.98845		624	0.98361		624	0.93225		624	0.94352
	623	0.99122		623	0.98565		623	0.92829		623	0.93931
	622	0.99361		622	0.98702		622	0.92386		622	0.93464
	621	0.99561		621	0.98775		621	0.91939		621	0.92986
	620	0.99723		620	0.98785		620	0.91497		620	0.92509
	619	0.99847		619	0.98738		619	0.91056		619	0.92007
	618	0.99934		618	0.98635		618	0.90566		618	0.9146
	617	0.99984		617	0.9848		617	0.90029		617	0.90848
	616	0.99998		616	0.98277		616	0.89486		616	0.90212
	615	0.99977		615	0.98031		615	0.88958		615	0.89608
	614	0.99923		614	0.97743		614	0.8845		614	0.89027
	613	0.99835		613	0.9742		613	0.87936		613	0.88482
	612	0.99716		612	0.97066		612	0.87398		612	0.87937
	611	0.99568		611	0.96685		611	0.8685		611	0.87387
	610	0.99391		610	0.96281		610	0.86325		610	0.8686
	609	0.99188		609	0.95858		609	0.85828		609	0.86334
	608	0.98959		608	0.95419		608	0.85382		608	0.85836
	607	0.98707		607	0.94968		607	0.84956		607	0.85361
	606	0.98433		606	0.94511		606	0.84557		606	0.84929
	605	0.9814		605	0.94052		605	0.84178		605	0.84557
	604	0.97827		604	0.9359		604	0.83825		604	0.84231
	603	0.97496		603	0.93131		603	0.83483		603	0.8395
	602	0.97151		602	0.92675		602	0.83147		602	0.83695
	601	0.96791		601	0.92228		601	0.82824		601	0.83467
	600	0.96419		600	0.9179		600	0.82518		600	0.83281
	599	0.96036		599	0.91363		599	0.82253		599	0.83117
	598	0.95642		598	0.90948		598	0.82028		598	0.82965
	597	0.9524		597	0.90547		597	0.81852		597	0.82833
	596	0.94831		596	0.9016		596	0.817		596	0.8271
	595	0.94414		595	0.89787		595	0.81567		595	0.82602
	594	0.93992		594	0.89429		594	0.81435		594	0.82507
	593	0.93565		593	0.89087		593	0.8132		593	0.82435
	592	0.93134		592	0.88761		592	0.81206		592	0.8238
	591	0.927		591	0.88448		591	0.81105		591	0.8233
	590	0.92264		590	0.88149		590	0.80994		590	0.82292
	589	0.91826		589	0.87862		589	0.80901		589	0.82252
	588	0.91386		588	0.87586		588	0.80817		588	0.82217
	587	0.90947		587	0.87323		587	0.80722		587	0.82178
	586	0.90508		586	0.87069		586	0.8061		586	0.82121
	585	0.90069		585	0.86823		585	0.80468		585	0.82063
	584	0.89633		584	0.86583		584	0.80306		584	0.81988
	583	0.89199		583	0.8635		583	0.80153		583	0.81915
	582	0.88769		582	0.86125		582	0.79966		582	0.81806
	581	0.88341		581	0.85908		581	0.79751		581	0.81672
	580	0.87918		580	0.85695		580	0.79521		580	0.81515
	579	0.87499		579	0.85488		579	0.79277		579	0.81375
	578	0.87085		578	0.85287		578	0.79018		578	0.81235
	577	0.86677		577	0.85091		577	0.7875		577	0.81111
	576	0.86274		576	0.849		576	0.78473		576	0.80961
	575	0.85878		575	0.84716		575	0.78179		575	0.8077
	574	0.8549		574	0.84541		574	0.77902		574	0.80583
	573	0.85108		573	0.84373		573	0.77599		573	0.80424
	572	0.84734		572	0.84214		572	0.77309		572	0.8032
	571	0.84367		571	0.84064		571	0.77001		571	0.80231
	570	0.84009		570	0.83927		570	0.76679		570	0.80131
	569	0.83659		569	0.83803		569	0.76318		569	0.79979
	568	0.83318		568	0.83696		568	0.75975		568	0.79828
	567	0.82986		567	0.83607		567	0.75611		567	0.79685
	566	0.82664		566	0.83537		566	0.7527		566	0.79589
	565	0.82351		565	0.83487		565	0.74955		565	0.7953
	564	0.82048		564	0.8346		564	0.7474		564	0.79513
	563	0.81756		563	0.8346		563	0.74682		563	0.79524
	562	0.81474		562	0.83486		562	0.74781		562	0.79561
	561	0.81202		561	0.8354		561	0.75032		561	0.79652
	560	0.80942		560	0.8362		560	0.75196		560	0.79789
	559	0.80692		559	0.83729		559	0.75275		559	0.79976
	558	0.80453		558	0.83869		558	0.75225		558	0.80175
	557	0.80226		557	0.8404		557	0.75098		557	0.80374
	556	0.8001		556	0.84244		556	0.74944		556	0.80567
	555	0.79805		555	0.84478		555	0.74775		555	0.8082
	554	0.79612		554	0.84743		554	0.74643		554	0.81124
	553	0.7943		553	0.85034		553	0.74545		553	0.81463
	552	0.7926		552	0.85355		552	0.7448		552	0.81799
	551	0.79102		551	0.85701		551	0.74443		551	0.82158
	550	0.78955		550	0.86069		550	0.7445		550	0.82547
	549	0.78819		549	0.86456		549	0.74481		549	0.82951
	548	0.78696		548	0.8686		548	0.74548		548	0.83346
	547	0.78583		547	0.87278		547	0.7466		547	0.83728
	546	0.78482		546	0.87705		546	0.74813		546	0.84126
	545	0.78391		545	0.8814		545	0.7495		545	0.84526
	544	0.7831		544	0.88575		544	0.75043		544	0.84894
	543	0.78238		543	0.8901		543	0.75103		543	0.85194
	542	0.78176		542	0.89436		542	0.75157		542	0.85392
	541	0.78122		541	0.89852		541	0.75244		541	0.85563
	540	0.78078		540	0.90252		540	0.75347		540	0.85738
	539	0.78041		539	0.90636		539	0.75434		539	0.85906
	538	0.7801		538	0.90995		538	0.7546		538	0.86027
	537	0.77986		537	0.91328		537	0.75417		537	0.86064
	536	0.77968		536	0.91632		536	0.75353		536	0.86033
	535	0.77954		535	0.91902		535	0.75333		535	0.85955
	534	0.77944		534	0.92138		534	0.75343		534	0.85852
	533	0.77938		533	0.92337		533	0.75354		533	0.85711
	532	0.77935		532	0.92498		532	0.75302		532	0.85516
	531	0.77934		531	0.92619		531	0.75187		531	0.85255
	530	0.77934		530	0.92702		530	0.75037		530	0.8493
	529	0.77935		529	0.92745		529	0.74862		529	0.84568
	528	0.77936		528	0.9275		528	0.74664		528	0.84192
	527	0.77935		527	0.92717		527	0.74438		527	0.8381
	526	0.77933		526	0.92648		526	0.74206		526	0.83421
	525	0.77929		525	0.92544		525	0.73973		525	0.8301
	524	0.77922		524	0.92407		524	0.73713		524	0.82554
	523	0.77912		523	0.92241		523	0.73462		523	0.82094
	522	0.77897		522	0.92046		522	0.73203		522	0.81643
	521	0.77878		521	0.91827		521	0.72945		521	0.81205
	520	0.77853		520	0.91586		520	0.72695		520	0.80773
	519	0.77823		519	0.91325		519	0.72414		519	0.80324
	518	0.77786		518	0.91048		518	0.72108		518	0.7987
	517	0.77743		517	0.9076		517	0.71776		517	0.79419
	516	0.77693		516	0.9046		516	0.71445		516	0.78999
	515	0.77636		515	0.90153		515	0.71136		515	0.78608
	514	0.77572		514	0.89842		514	0.70863		514	0.78273
	513	0.775		513	0.89528		513	0.70631		513	0.78009
	512	0.7742		512	0.89215		512	0.70419		512	0.77767
	511	0.77332		511	0.88903		511	0.70207		511	0.77512
	510	0.77236		510	0.88595		510	0.69995		510	0.7723
	509	0.7713		509	0.88291		509	0.69781		509	0.76939
	508	0.77015		508	0.87992		508	0.69562		508	0.76669
	507	0.76892		507	0.877		507	0.69369		507	0.76421
	506	0.7676		506	0.87413		506	0.6919		506	0.76187
	505	0.76618		505	0.87129		505	0.69036		505	0.75963
	504	0.76468		504	0.8685		504	0.68894		504	0.75776
	503	0.76309		503	0.86575		503	0.68755		503	0.75628
	502	0.7614		502	0.86302		502	0.68647		502	0.75485
	501	0.75963		501	0.86031		501	0.68556		501	0.75346
	500	0.75776		500	0.85759		500	0.68473		500	0.75179
	499	0.7558		499	0.85486		499	0.68369		499	0.74974
	498	0.75375		498	0.85213		498	0.68259		498	0.74771
	497	0.75161		497	0.84937		497	0.6815		497	0.7455
	496	0.74939		496	0.84654		496	0.68022		496	0.74348
	495	0.74708		495	0.84365		495	0.67885		495	0.74159
	494	0.74468		494	0.84069		494	0.6775		494	0.73946
	493	0.7422		493	0.8376		493	0.67656		493	0.73681
	492	0.73963		492	0.83441		492	0.67591		492	0.73362
	491	0.73698		491	0.83107		491	0.67555		491	0.7302
	490	0.73424		490	0.8276		490	0.67507		490	0.72679
	489	0.73142		489	0.82396		489	0.67407		489	0.72359
	488	0.72852		488	0.82017		488	0.67268		488	0.72045
	487	0.72555		487	0.81622		487	0.67103		487	0.71704
	486	0.72251		486	0.81208		486	0.66966		486	0.71334
	485	0.71939		485	0.80776		485	0.66819		485	0.70938
	484	0.7162		484	0.80329		484	0.66632		484	0.70522
	483	0.71294		483	0.79868		483	0.66396		483	0.70079
	482	0.70962		482	0.7939		482	0.66063		482	0.69626
	481	0.70623		481	0.78897		481	0.65692		481	0.69153
	480	0.70279		480	0.78391		480	0.65327		480	0.68661
	479	0.69929		479	0.77873		479	0.64956		479	0.68168
	478	0.69574		478	0.77342		478	0.64619		478	0.6769
	477	0.69214		477	0.76801		477	0.64263		477	0.6723
	476	0.6885		476	0.76249		476	0.63908		476	0.66767
	475	0.68481		475	0.7569		475	0.63511		475	0.66274
	474	0.68107		474	0.75122		474	0.63167		474	0.65814
	473	0.67729		473	0.74552		473	0.6288		473	0.65401
	472	0.67348		472	0.73977		472	0.62626		472	0.64996
	471	0.66964		471	0.73399		471	0.62343		471	0.64571
	470	0.66577		470	0.72819		470	0.61979		470	0.64106
	469	0.66188		469	0.72238		469	0.61555		469	0.6363
	468	0.65798		468	0.71658		468	0.61158		468	0.63192
	467	0.65406		467	0.71082		467	0.60789		467	0.62784
	466	0.65013		466	0.70508		466	0.60459		466	0.6238
	465	0.64619		465	0.69942		465	0.60159		465	0.61968
	464	0.64225		464	0.69383		464	0.59873		464	0.61587
	463	0.63831		463	0.68828		463	0.59594		463	0.6118
	462	0.63437		462	0.68277		462	0.59346		462	0.60774
	461	0.63044		461	0.67732		461	0.59013		461	0.60318
	460	0.62652		460	0.67196		460	0.58678		460	0.59883
	459	0.62263		459	0.66665		459	0.58351		459	0.5951
	458	0.61874		458	0.66142		458	0.57981		458	0.59091
	457	0.61488		457	0.6563		457	0.57718		457	0.58703
	456	0.61105		456	0.65121		456	0.57425		456	0.58263
	455	0.60725		455	0.64623		455	0.57219		455	0.57777
	454	0.60349		454	0.64132		454	0.57066		454	0.5733
	453	0.59977		453	0.63653		453	0.56936		453	0.56926
	452	0.5961		452	0.6318		452	0.56823		452	0.56587
	451	0.59247		451	0.62717		451	0.566		451	0.56298
	450	0.5889		450	0.62266		450	0.56292		450	0.55994
	449	0.58538		449	0.61823		449	0.5598		449	0.55603
	448	0.58192		448	0.61393		448	0.55672		448	0.55196
	447	0.57852		447	0.60972		447	0.55439		447	0.54809
	446	0.57515		446	0.60558		446	0.55189		446	0.54464
	445	0.57184		445	0.60151		445	0.54982		445	0.54217
	444	0.56859		444	0.59751		444	0.54834		444	0.53944
	443	0.5654		443	0.5936		443	0.5461		443	0.53574
	442	0.56228		442	0.5898		442	0.54462		442	0.53204
	441	0.55921		441	0.58609		441	0.54213		441	0.52745
	440	0.5562		440	0.58248		440	0.53963		440	0.52314
	439	0.55325		439	0.57896		439	0.53733		439	0.5196
	438	0.55036		438	0.57553		438	0.53504		438	0.51644
	437	0.54754		437	0.57217		437	0.53355		437	0.514
	436	0.54477		436	0.5689		436	0.53268		436	0.51225
	435	0.54207		435	0.56575		435	0.53146		435	0.50974
	434	0.53944		434	0.56266		434	0.53026		434	0.50745
	433	0.53687		433	0.55963		433	0.52869		433	0.50491
	432	0.53438		432	0.55669		432	0.5266		432	0.50209
	431	0.53193		431	0.55381		431	0.52514		431	0.49953
	430	0.52955		430	0.55098		430	0.52429		430	0.49662
	429	0.52723		429	0.54818		429	0.52379		429	0.49333
	428	0.52496		428	0.5454		428	0.5227		428	0.49034
	427	0.52276		427	0.54265		427	0.52068		427	0.48707
	426	0.52063		426	0.53995		426	0.51817		426	0.4836
	425	0.51858		425	0.53728		425	0.5156		425	0.48068
	424	0.51659		424	0.53467		424	0.51346		424	0.47847
	423	0.51465		423	0.5321		423	0.5118		423	0.47658
	422	0.51277		422	0.52953		422	0.51077		422	0.47468
	421	0.51097		421	0.52698		421	0.51015		421	0.47169
	420	0.50923		420	0.52449		420	0.50994		420	0.46881
	419	0.50757		419	0.52203		419	0.50934		419	0.46589
	418	0.506		418	0.5196		418	0.50778		418	0.46233
	417	0.5045		417	0.51723		417	0.5062		417	0.45888
	416	0.50308		416	0.51494		416	0.50419		416	0.45584
	415	0.50174		415	0.51269		415	0.50202		415	0.45346
	414	0.50048		414	0.51049		414	0.5005		414	0.45183
	413	0.49931		413	0.50839		413	0.49913		413	0.44984
	412	0.49824		412	0.50638		412	0.49832		412	0.44759
	411	0.49726		411	0.50445		411	0.49735		411	0.44515
	410	0.49639		410	0.50261		410	0.49533		410	0.44219
	409	0.49562		409	0.5009		409	0.49336		409	0.4394
	408	0.49496		408	0.49937		408	0.49134		408	0.43696
	407	0.49442		407	0.49799		407	0.48956		407	0.43504
	406	0.49402		406	0.49678		406	0.48849		406	0.43397
	405	0.49375		405	0.4957		405	0.4877		405	0.43363
	404	0.49362		404	0.49477		404	0.4863		404	0.43277
	403	0.49361		403	0.494		403	0.4846		403	0.43116
	402	0.49374		402	0.49343		402	0.48292		402	0.42903
	401	0.49402		401	0.49306		401	0.48146		401	0.42754
	400	0.49445		400	0.49287		400	0.48041		400	0.42689
	399	0.49503		399	0.49287		399	0.47891		399	0.42695
	398	0.49574		398	0.49305		398	0.47751		398	0.42703
	397	0.49659		397	0.49344		397	0.47761		397	0.42738
	396	0.49758		396	0.49404		396	0.47923		396	0.4286
	395	0.49869		395	0.49481		395	0.48144		395	0.42995
	394	0.49994		394	0.4958		394	0.48309		394	0.43121
	393	0.50131		393	0.49705		393	0.48474		393	0.43289
	392	0.50281		392	0.49852		392	0.48691		392	0.43503
	391	0.50444		391	0.50018		391	0.48913		391	0.43756
	390	0.5062		390	0.50207		390	0.49121		390	0.44034
	389	0.50808		389	0.5042		389	0.49293		389	0.44275
	388	0.51008		388	0.50658		388	0.49485		388	0.4447
	387	0.51219		387	0.50918		387	0.49762		387	0.44668
	386	0.51439		386	0.51196		386	0.50075		386	0.44929
	385	0.51669		385	0.51495		385	0.50421		385	0.45253
	384	0.51907		384	0.51815		384	0.5081		384	0.45622
	383	0.52155		383	0.52158		383	0.5111		383	0.45975
	382	0.52411		382	0.52519		382	0.51344		382	0.46343
	381	0.52673		381	0.52898		381	0.51478		381	0.46791
	380	0.52942		380	0.533		380	0.51424		380	0.47276
	379	0.53217		379	0.53718		379	0.51252		379	0.47754
	378	0.53496		378	0.54146		378	0.51091		378	0.4812
	377	0.53779		377	0.54588		377	0.51139		377	0.48519
	376	0.54066		376	0.55034		376	0.51634		376	0.48938
	375	0.54355		375	0.55488		375	0.52348		375	0.49359
	374	0.54643		374	0.55949		374	0.53141		374	0.4986
	373	0.54932		373	0.56407		373	0.53867		373	0.50402
	372	0.5522		372	0.56854		372	0.54528		372	0.51056
	371	0.55504		371	0.57295		371	0.55085		371	0.51681
	370	0.55784		370	0.57724		370	0.55601		370	0.52191
	369	0.56058		369	0.58141		369	0.56233		369	0.52679
	368	0.56326		368	0.58536		368	0.56857		368	0.53162
	367	0.56585		367	0.58901		367	0.57434		367	0.53745
	366	0.5683		366	0.59235		366	0.58045		366	0.54427
	365	0.57064		365	0.59544		365	0.5851		365	0.55053
	364	0.57289		364	0.59828		364	0.58861		364	0.55506
	363	0.57501		363	0.60087		363	0.59025		363	0.558
	362	0.57701		362	0.60315		362	0.59001		362	0.55942
	361	0.57887		361	0.60512		361	0.5896		361	0.55995
	360	0.5806		360	0.60678		360	0.59012		360	0.56127
	359	0.58219		359	0.608		359	0.59082		359	0.56343
	358	0.58364		358	0.60887		358	0.59136		358	0.56588
	357	0.58496		357	0.60952		357	0.58999		357	0.56766
	356	0.58616		356	0.60982		356	0.5891		356	0.56946
	355	0.58724		355	0.6099		355	0.58816		355	0.57129
	354	0.58818		354	0.60965		354	0.58695		354	0.57253
	353	0.58899		353	0.60905		353	0.58678		353	0.57355
	352	0.58968		352	0.60831		352	0.58652		352	0.57399
	351	0.59024		351	0.60732		351	0.58831		351	0.57711
	350	0.59067		350	0.60603		350	0.59127		350	0.58291
	349	0.59096		349	0.6046		349	0.59187		349	0.58778
	348	0.59111		348	0.60297		348	0.59016		348	0.59041
	347	0.59115		347	0.60115		347	0.58756		347	0.59195
	346	0.59106		346	0.59928		346	0.58493		346	0.59148
	345	0.59087		345	0.59741		345	0.5846		345	0.59235
	344	0.59058		344	0.59542		344	0.58526		344	0.59363
	343	0.59019		343	0.59337		343	0.58464		343	0.5949
	342	0.5897		342	0.59126		342	0.585		342	0.59675
	341	0.58914		341	0.58921		341	0.58621		341	0.59911
	340	0.58849		340	0.58719		340	0.5874		340	0.60376
	339	0.58774		339	0.58524		339	0.5877		339	0.60939
	338	0.58692		338	0.58353		338	0.58691		338	0.61218
	337	0.58602		337	0.58195		337	0.58396		337	0.61308
	336	0.58506		336	0.58038		336	0.58313		336	0.61077
	335	0.58405		335	0.57904		335	0.58611		335	0.60946
	334	0.58298		334	0.57778		334	0.59179		334	0.6121
	333	0.58189		333	0.57673		333	0.59763		333	0.61587
	332	0.58074		332	0.5759		332	0.60084		332	0.6212
	331	0.57955		331	0.57513		331	0.60452		331	0.62756
	330	0.57837		330	0.57463		330	0.60562		330	0.62925

## Sheet: J-V curve
	S9			S11			PM6:L15			PM6-b-L15
	Volt (V)	J (mA/cm^2)		Volt (V)	J (mA/cm^2)		Volt (V)	J (mA/cm^2)		Volt (V)	J (mA/cm^2)
	-0.3	-19.3467		-0.3	-17.9757		-0.3	-22.2473		-0.3	-21.2153
	-0.29	-19.5704		-0.29	-17.9992		-0.29	-22.2759		-0.29	-21.2419
	-0.28	-19.4183		-0.28	-17.8742		-0.28	-22.2951		-0.28	-21.2666
	-0.27	-19.3915		-0.27	-17.8271		-0.27	-22.3033		-0.27	-21.2892
	-0.26	-19.3168		-0.26	-17.7951		-0.26	-22.2997		-0.26	-21.3099
	-0.25	-19.2495		-0.25	-17.7904		-0.25	-22.2898		-0.25	-21.3289
	-0.24	-19.2378		-0.24	-17.823		-0.24	-22.2752		-0.24	-21.3475
	-0.23	-19.2476		-0.23	-17.8377		-0.23	-22.2691		-0.23	-21.3678
	-0.22	-19.2702		-0.22	-17.8408		-0.22	-22.2643		-0.22	-21.3648
	-0.21	-19.2629		-0.21	-17.8211		-0.21	-22.2619		-0.21	-21.3491
	-0.2	-19.2483		-0.2	-17.7979		-0.2	-22.2568		-0.2	-21.3239
	-0.19	-19.1972		-0.19	-17.7684		-0.19	-22.2556		-0.19	-21.2932
	-0.18	-19.1584		-0.18	-17.7584		-0.18	-22.2539		-0.18	-21.2607
	-0.17	-19.1425		-0.17	-17.7817		-0.17	-22.2513		-0.17	-21.2307
	-0.16	-19.1555		-0.16	-17.7792		-0.16	-22.2442		-0.16	-21.207
	-0.15	-19.1899		-0.15	-17.7608		-0.15	-22.233		-0.15	-21.1929
	-0.14	-19.1899		-0.14	-17.7238		-0.14	-22.2125		-0.14	-21.1899
	-0.13	-19.1649		-0.13	-17.6897		-0.13	-22.1917		-0.13	-21.198
	-0.12	-19.1091		-0.12	-17.65		-0.12	-22.1777		-0.12	-21.2152
	-0.11	-19.0546		-0.11	-17.6382		-0.11	-22.1767		-0.11	-21.2379
	-0.1	-19.0034		-0.1	-17.6861		-0.1	-22.1769		-0.1	-21.2615
	-0.09	-18.9771		-0.09	-17.7205		-0.09	-22.1755		-0.09	-21.2814
	-0.08	-18.9969		-0.08	-17.7359		-0.08	-22.1666		-0.08	-21.2939
	-0.07	-18.9954		-0.07	-17.7253		-0.07	-22.1594		-0.07	-21.2964
	-0.06	-18.9749		-0.06	-17.7069		-0.06	-22.1532		-0.06	-21.2875
	-0.05	-18.9369		-0.05	-17.6509		-0.05	-22.1455		-0.05	-21.2679
	-0.04	-18.9033		-0.04	-17.6069		-0.04	-22.1437		-0.04	-21.2394
	-0.03	-18.844		-0.03	-17.6105		-0.03	-22.139		-0.03	-21.2046
	-0.02	-18.7995		-0.02	-17.6062		-0.02	-22.1307		-0.02	-21.1675
	-0.01	-18.8086		-0.01	-17.5883		-0.01	-22.115		-0.01	-21.1324
	0	-18.7945		0	-17.5568		0	-22.1097		0	-21.1034
	0.01	-18.7655		0.01	-17.5236		0.01	-22.1025		0.01	-21.0839
	0.02	-18.7239		0.02	-17.4662		0.02	-22.0991		0.02	-21.0757
	0.03	-18.6867		0.03	-17.4311		0.03	-22.0908		0.03	-21.079
	0.04	-18.6155		0.04	-17.4579		0.04	-22.0801		0.04	-21.0921
	0.05	-18.5675		0.05	-17.4906		0.05	-22.0656		0.05	-21.1116
	0.06	-18.5741		0.06	-17.5197		0.06	-22.0494		0.06	-21.1335
	0.07	-18.5801		0.07	-17.5274		0.07	-22.0405		0.07	-21.153
	0.08	-18.5819		0.08	-17.5218		0.08	-22.0332		0.08	-21.1662
	0.09	-18.5684		0.09	-17.4758		0.09	-22.0285		0.09	-21.1696
	0.1	-18.5483		0.1	-17.4362		0.1	-22.0211		0.1	-21.1616
	0.11	-18.4853		0.11	-17.4393		0.11	-22.0199		0.11	-21.1421
	0.12	-18.4252		0.12	-17.4443		0.12	-22.0114		0.12	-21.1124
	0.13	-18.4033		0.13	-17.4515		0.13	-22.0063		0.13	-21.0756
	0.14	-18.3897		0.14	-17.4338		0.14	-22.0027		0.14	-21.0356
	0.15	-18.3918		0.15	-17.4021		0.15	-21.9943		0.15	-20.9966
	0.16	-18.3704		0.16	-17.3343		0.16	-21.9764		0.16	-20.9631
	0.17	-18.336		0.17	-17.2831		0.17	-21.9586		0.17	-20.9386
	0.18	-18.2579		0.18	-17.2652		0.18	-21.9392		0.18	-20.9254
	0.19	-18.1846		0.19	-17.2755		0.19	-21.9213		0.19	-20.9239
	0.2	-18.1291		0.2	-17.3165		0.2	-21.9121		0.2	-20.9327
	0.21	-18.1016		0.21	-17.3323		0.21	-21.9068		0.21	-20.9486
	0.22	-18.1104		0.22	-17.3317		0.22	-21.8995		0.22	-20.9671
	0.23	-18.1033		0.23	-17.3011		0.23	-21.8896		0.23	-20.9834
	0.24	-18.074		0.24	-17.2652		0.24	-21.8787		0.24	-20.9932
	0.25	-18.0091		0.25	-17.2257		0.25	-21.8664		0.25	-20.9934
	0.26	-17.9378		0.26	-17.2049		0.26	-21.8566		0.26	-20.9822
	0.27	-17.8571		0.27	-17.2173		0.27	-21.8482		0.27	-20.9599
	0.28	-17.7993		0.28	-17.2038		0.28	-21.8367		0.28	-20.9283
	0.29	-17.8001		0.29	-17.1718		0.29	-21.8207		0.29	-20.8905
	0.3	-17.7872		0.3	-17.1193		0.3	-21.8011		0.3	-20.8505
	0.31	-17.7528		0.31	-17.0739		0.31	-21.7882		0.31	-20.8128
	0.32	-17.6919		0.32	-17.0283		0.32	-21.7784		0.32	-20.7816
	0.33	-17.624		0.33	-17.015		0.33	-21.7727		0.33	-20.7602
	0.34	-17.5205		0.34	-17.0603		0.34	-21.763		0.34	-20.7506
	0.35	-17.4384		0.35	-17.089		0.35	-21.747		0.35	-20.7528
	0.36	-17.4183		0.36	-17.1012		0.36	-21.7232		0.36	-20.7649
	0.37	-17.3956		0.37	-17.0859		0.37	-21.6957		0.37	-20.7832
	0.38	-17.3579		0.38	-17.055		0.38	-21.6738		0.38	-20.803
	0.39	-17.2905		0.39	-16.9804		0.39	-21.6549		0.39	-20.8193
	0.4	-17.2083		0.4	-16.9185		0.4	-21.6429		0.4	-20.8278
	0.41	-17.0847		0.41	-16.9055		0.41	-21.6293		0.41	-20.8253
	0.42	-16.9725		0.42	-16.8838		0.42	-21.6143		0.42	-20.8104
	0.43	-16.9149		0.43	-16.8613		0.43	-21.5914		0.43	-20.7834
	0.44	-16.8669		0.44	-16.8317		0.44	-21.571		0.44	-20.7462
	0.45	-16.8219		0.45	-16.8057		0.45	-21.5514		0.45	-20.702
	0.46	-16.7436		0.46	-16.7517		0.46	-21.5314		0.46	-20.6546
	0.47	-16.6517		0.47	-16.7172		0.47	-21.5089		0.47	-20.6084
	0.48	-16.5207		0.48	-16.7362		0.48	-21.4894		0.48	-20.5672
	0.49	-16.3975		0.49	-16.7552		0.49	-21.4672		0.49	-20.5343
	0.5	-16.2982		0.5	-16.766		0.5	-21.4414		0.5	-20.5113
	0.51	-16.2164		0.51	-16.7502		0.51	-21.4186		0.51	-20.4979
	0.52	-16.1529		0.52	-16.7239		0.52	-21.4007		0.52	-20.4921
	0.53	-16.0564		0.53	-16.6528		0.53	-21.3757		0.53	-20.49
	0.54	-15.9415		0.54	-16.5847		0.54	-21.3456		0.54	-20.4871
	0.55	-15.7983		0.55	-16.5555		0.55	-21.3137		0.55	-20.4786
	0.56	-15.6613		0.56	-16.5344		0.56	-21.2816		0.56	-20.4607
	0.57	-15.5218		0.57	-16.5159		0.57	-21.2414		0.57	-20.4306
	0.58	-15.3955		0.58	-16.4761		0.58	-21.2035		0.58	-20.3876
	0.59	-15.3012		0.59	-16.4334		0.59	-21.1682		0.59	-20.3319
	0.6	-15.1744		0.6	-16.3586		0.6	-21.1328		0.6	-20.2656
	0.61	-15.0221		0.61	-16.2972		0.61	-21.0889		0.61	-20.1915
	0.62	-14.8443		0.62	-16.2675		0.62	-21.0475		0.62	-20.1134
	0.63	-14.6676		0.63	-16.2555		0.63	-21.0015		0.63	-20.0353
	0.64	-14.4632		0.64	-16.2577		0.64	-20.954		0.64	-19.9608
	0.65	-14.2701		0.65	-16.2306		0.65	-20.8992		0.65	-19.8924
	0.66	-14.114		0.66	-16.185		0.66	-20.8436		0.66	-19.8306
	0.67	-13.9322		0.67	-16.1028		0.67	-20.7805		0.67	-19.774
	0.68	-13.7318		0.68	-16.0159		0.68	-20.7145		0.68	-19.7188
	0.69	-13.5059		0.69	-15.9273		0.69	-20.6409		0.69	-19.6598
	0.7	-13.275		0.7	-15.852		0.7	-20.5651		0.7	-19.5906
	0.71	-13.0055		0.71	-15.8002		0.71	-20.4828		0.71	-19.5051
	0.72	-12.7377		0.72	-15.7153		0.72	-20.3976		0.72	-19.3981
	0.73	-12.4897		0.73	-15.6126		0.73	-20.296		0.73	-19.2654
	0.74	-12.2169		0.74	-15.4915		0.74	-20.1845		0.74	-19.1043
	0.75	-11.9293		0.75	-15.3716		0.75	-20.0542		0.75	-18.9131
	0.76	-11.606		0.76	-15.238		0.76	-19.9074		0.76	-18.6907
	0.77	-11.2627		0.77	-15.1095		0.77	-19.733		0.77	-18.4359
	0.78	-10.8772		0.78	-15.0047		0.78	-19.5344		0.78	-18.1472
	0.79	-10.4871		0.79	-14.8487		0.79	-19.3054		0.79	-17.8216
	0.8	-10.0835		0.8	-14.6504		0.8	-19.0386		0.8	-17.4541
	0.81	-9.65507		0.81	-14.4087		0.81	-18.7206		0.81	-17.0368
	0.82	-9.2222		0.82	-14.141		0.82	-18.3456		0.82	-16.558
	0.83	-8.73967		0.83	-13.8089		0.83	-17.9066		0.83	-16.0027
	0.84	-8.22425		0.84	-13.4368		0.84	-17.38		0.84	-15.3527
	0.85	-7.6712		0.85	-13.04		0.85	-16.7462		0.85	-14.5889
	0.86	-7.1043		0.86	-12.5153		0.86	-15.984		0.86	-13.6926
	0.87	-6.49772		0.87	-11.8684		0.87	-15.0664		0.87	-12.6467
	0.88	-5.85571		0.88	-11.086		0.88	-13.96		0.88	-11.4359
	0.89	-5.20486		0.89	-10.1846		0.89	-12.6372		0.89	-10.0473
	0.9	-4.49176		0.9	-9.10891		0.9	-11.0686		0.9	-8.4698
	0.91	-3.75163		0.91	-7.88124		0.91	-9.21035		0.91	-6.69497
	0.92	-2.93789		0.92	-6.491		0.92	-7.03116		0.92	-4.71773
	0.93	-2.09542		0.93	-4.84769		0.93	-4.50329		0.93	-2.53719
	0.94	-1.18914		0.94	-2.97056		0.94	-1.59476		0.94	-0.15616
	0.95	-0.26232		0.95	-0.8016		0.95	1.70931		0.95	2.41978
	0.96	0.7335		0.96	1.67166		0.96	5.40772		0.96	5.18397
	0.97	1.74655		0.97	4.46656		0.97	9.5056		0.97	8.12937
	0.98	2.80762		0.98	7.5501		0.98	13.9998		0.98	11.2484
	0.99	3.90657		0.99	10.938		0.99	18.8762		0.99	14.5323
	1	5.08754		1	14.5755		1	24.1251		1	17.9706
	1.01	6.30739		1.01	18.4836		1.01	29.7244		1.01	21.5517
	1.02	7.60031		1.02	22.6394		1.02	35.6539		1.02	25.2631
	1.03	8.93889		1.03	26.9833		1.03	41.8918		1.03	29.0933
	1.04	10.3362		1.04	31.5493		1.04	48.4174		1.04	33.0316
	1.05	11.7517		1.05	36.3431		1.05	55.2062		1.05	37.0694
	1.06	13.2138		1.06	41.3231		1.06	62.2481		1.06	41.1979
	1.07	14.7355		1.07	46.4867		1.07	69.5284		1.07	45.4091
	1.08	16.2933		1.08	51.8804		1.08	77.0237		1.08	49.6949
	1.09	17.9287		1.09	57.4591		1.09	84.7194		1.09	54.0479
	1.1	19.618		1.1	63.1845		1.1	92.6019		1.1	58.462
	1.11	21.3433		1.11	69.0211		1.11	100.657		1.11	62.9316
	1.12	23.1163		1.12	74.9897		1.12	108.869		1.12	67.4522
	1.13	24.9495		1.13	81.0709		1.13	117.234		1.13	72.0198
	1.14	26.8052		1.14	87.2471		1.14	125.748		1.14	76.665
	1.15	28.6969		1.15	93.5729		1.15	134.395		1.15	81.3144
	1.16	30.641		1.16	100.015		1.16	143.166		1.16	85.9673
	1.17	32.609		1.17	106.556		1.17	152.053		1.17	90.6244
	1.18	34.6019		1.18	113.161		1.18	161.05		1.18	95.2863
	1.19	36.6319		1.19	119.797		1.19	170.044		1.19	99.9533
	1.2	38.6547		1.2	126.531		1.2	179.244		1.2	104.625

## Sheet: EQE data
	S9			S11			PM6:L15			PM6-b-L15
	300	0		300	0		300	0		300	0
	310	8.07		310	3.15		310	2.64		310	0
	320	8.69		320	10.19		320	5.91		320	0
	330	20.33		330	15.87		330	15.15		330	22.57
	340	33.48		340	27.82		340	23.65		340	33.52
	350	38.08		350	37.62		350	32.18		350	38.74
	360	39.51		360	37.59		360	35.48		360	40.19
	370	40.06		370	37.17		370	36.83		370	40.79
	380	40.86		380	35.8		380	38.06		380	39.14
	390	43.53		390	34.74		390	40.41		390	38.87
	400	47.53		400	35.59		400	45.18		400	42.33
	410	52.81		410	39.93		410	51.54		410	47.61
	420	57.51		420	44.92		420	57.75		420	53.91
	430	60.95		430	50.17		430	63.08		430	59.22
	440	63.02		440	54.07		440	67.08		440	64.15
	450	64.14		450	57.46		450	70.04		450	67.66
	460	64.55		460	59.56		460	71.8		460	70.78
	470	64.71		470	60.94		470	73.2		470	72.39
	480	64.58		480	61.48		480	73.76		480	72.52
	490	64.49		490	61.62		490	74.03		490	72.55
	500	64.51		500	61.35		500	73.93		500	72.55
	510	65.01		510	61.15		510	73.79		510	72.64
	520	65.66		520	61.01		520	73.73		520	71.94
	530	66.31		530	61.1		530	73.26		530	71.62
	540	66.85		540	61.08		540	72.92		540	70.95
	550	67.43		550	61.04		550	72.64		550	70.74
	560	67.92		560	61.18		560	72.69		560	70.73
	570	68.27		570	61.49		570	72.81		570	70.93
	580	68.33		580	61.66		580	72.68		580	70.84
	590	68.16		590	61.67		590	72.59		590	70.59
	600	67.89		600	61.33		600	72.24		600	70.16
	610	67.54		610	61.25		610	71.75		610	69.81
	620	66.84		620	60.71		620	70.88		620	68.76
	630	65.58		630	59.92		630	69.76		630	67.23
	640	63.14		640	57.97		640	68.61		640	65.46
	650	59.38		650	55.32		650	67.51		650	63.73
	660	54.66		660	52.61		660	66.91		660	62.56
	670	50.2		670	50.79		670	66.8		670	61.88
	680	47.51		680	50.13		680	67.39		680	63.17
	690	46.55		690	50.19		690	68.57		690	65.19
	700	46.99		700	50.68		700	69.6		700	66.65
	710	47.67		710	51.25		710	69.97		710	67.69
	720	48.37		720	51.56		720	70.04		720	67.86
	730	48.68		730	51.76		730	70.07		730	67.67
	740	48.79		740	51.87		740	70.14		740	67.14
	750	48.8		750	52.14		750	69.72		750	66.57
	760	49.38		760	52.27		760	69.67		760	66.6
	770	50.42		770	53.05		770	69.83		770	66.64
	780	51.97		780	53.59		780	69.69		780	65.6
	790	53.83		790	53.57		790	69.04		790	64.24
	800	55.74		800	53.07		800	68.39		800	62.98
	810	57.3		810	51.39		810	67.16		810	60.87
	820	57.5		820	49.01		820	65.27		820	58.44
	830	55.46		830	44.84		830	61.76		830	55.71
	840	49.63		840	39.76		840	55.59		840	49.75
	850	38.79		850	33.32		850	45.13		850	39.21
	860	25.88		860	25.88		860	32.55		860	25.97
	870	14.39		870	18.81		870	20.79		870	15.68
	880	7.36		880	12.93		880	12.57		880	9.2
	890	3.6		890	8.68		890	7.19		890	5.76
	900	1.53		900	5.63		900	4.08		900	2.8
	910	0.55		910	3.42		910	2		910	1.39
	920	0.07		920	1.94		920	0.96		920	0.52
	930	0.03		930	0.87		930	0.35		930	0
	940	0		940	0.33		940	0.21		940	0
	950	0		950	0.04		950	0.08		950	0
	960	0		960	0.09		960	0.08		960	0
	970	0		970	0.09		970	0.16		970	0
	980	0		980	0.09		980	0.09		980	0
	990	0		990	0		990	0.09		990	0
	1000	0.01		1000	0		1000	0		1000	0

## Sheet: OFET data
	S9							S11
	Vg_n	Is 80v		Vg_p	Is -80V			Vg_n	Is 80v		Vg_p	Is -80V
	-10	8.8179e-07	0.000939037	10	4.9438e-06	0.00222		-10	2.92411e-05	0.00541	10	1.32573e-05	0.00364
	-9	8.0788e-07	0.000898821	9	4.6718e-06	0.00216		-9	2.806e-05	0.0053	9	1.26168e-05	0.00355
	-8	7.5889e-07	0.000871143	8	4.4647e-06	0.00211		-8	2.75098e-05	0.00524	8	1.18799e-05	0.00345
	-7	7.1398e-07	0.000844973	7	4.2799e-06	0.00207		-7	2.6788e-05	0.00518	7	1.13603e-05	0.00337
	-6	6.6555e-07	0.000815812	6	4.1002e-06	0.00202		-6	2.59501e-05	0.00509	6	1.08764e-05	0.0033
	-5	6.2377e-07	0.000789791	5	3.9313e-06	0.00198		-5	2.47438e-05	0.00497	5	1.04137e-05	0.00323
	-4	5.9622e-07	0.000772153	4	3.7751e-06	0.00194		-4	2.36232e-05	0.00486	4	9.9405e-06	0.00315
	-3	5.6655e-07	0.000752695	3	3.6255e-06	0.0019		-3	2.29014e-05	0.00479	3	9.5012e-06	0.00308
	-2	5.2453e-07	0.000724244	2	3.4751e-06	0.00186		-2	2.23866e-05	0.00473	2	9.0747e-06	0.00301
	-1	4.8795e-07	0.000698534	1	3.3281e-06	0.00182		-1	2.15083e-05	0.00464	1	8.6961e-06	0.00295
	0	4.6095e-07	0.000678933	0	3.194e-06	0.00179		0	2.06856e-05	0.00455	0	8.3083e-06	0.00288
	1	4.3346e-07	0.000658377	-1	3.0568e-06	0.00175		1	2.01102e-05	0.00448	-1	7.9125e-06	0.00281
	2	3.9844e-07	0.000631221	-2	2.9229e-06	0.00171		2	1.90149e-05	0.00436	-2	7.5706e-06	0.00275
	3	3.7927e-07	0.000615849	-3	2.7978e-06	0.00167		3	1.82577e-05	0.00427	-3	7.2014e-06	0.00268
	4	3.5909e-07	0.000599241	-4	2.6789e-06	0.00164		4	1.77227e-05	0.00421	-4	6.8382e-06	0.00261
	5	3.3245e-07	0.000576585	-5	2.5617e-06	0.0016		5	1.68241e-05	0.0041	-5	6.478e-06	0.00255
	6	3.0197e-07	0.000549518	-6	2.4413e-06	0.00156		6	1.61982e-05	0.00402	-6	6.1257e-06	0.00248
	7	2.7987e-07	0.000529027	-7	2.3259e-06	0.00153		7	1.58852e-05	0.00399	-7	5.8157e-06	0.00241
	8	2.6549e-07	0.000515257	-8	2.2221e-06	0.00149		8	1.53805e-05	0.00392	-8	5.4938e-06	0.00234
	9	2.5061e-07	0.00050061	-9	2.1196e-06	0.00146		9	1.40377e-05	0.00375	-9	5.172e-06	0.00227
	10	2.2195e-07	0.000471116	-10	2.0151e-06	0.00142		10	1.39771e-05	0.00374	-10	4.8868e-06	0.00221
	11	1.9727e-07	0.000444151	-11	1.9137e-06	0.00138		11	1.33209e-05	0.00365	-11	4.5567e-06	0.00213
	12	1.9071e-07	0.000436704	-12	1.8182e-06	0.00135		12	1.25688e-05	0.00355	-12	4.2864e-06	0.00207
	13	1.8138e-07	0.000425887	-13	1.7307e-06	0.00132		13	1.19731e-05	0.00346	-13	4.0267e-06	0.00201
	14	1.5883e-07	0.000398535	-14	1.6441e-06	0.00128		14	1.15239e-05	0.00339	-14	3.7537e-06	0.00194
	15	1.3884e-07	0.000372612	-15	1.5529e-06	0.00125		15	1.09888e-05	0.00331	-15	3.4656e-06	0.00186
	16	1.3001e-07	0.000360569	-16	1.4675e-06	0.00121		16	1.04638e-05	0.00323	-16	3.2272e-06	0.0018
	17	1.23e-07	0.000350714	-17	1.3927e-06	0.00118		17	9.9944e-06	0.00316	-17	2.9964e-06	0.00173
	18	1.1008e-07	0.000331783	-18	1.3189e-06	0.00115		18	9.4694e-06	0.00308	-18	2.8041e-06	0.00167
	19	9.1767e-08	0.000302931	-19	1.2406e-06	0.00111		19	8.9848e-06	0.003	-19	2.6221e-06	0.00162
	20	7.9657e-08	0.000282236	-20	1.1655e-06	0.00108		20	8.4952e-06	0.00291	-20	2.3935e-06	0.00155
	21	7.9102e-08	0.000281251	-21	1.0987e-06	0.00105		21	8.0459e-06	0.00284	-21	2.2022e-06	0.00148
	22	7.5318e-08	0.000274441	-22	1.0363e-06	0.00102		22	7.6421e-06	0.00276	-22	1.9947e-06	0.00141
	23	5.7355e-08	0.000239489	-23	9.7426e-07	0.000987046		23	7.1777e-06	0.00268	-23	1.8187e-06	0.00135
	24	4.4034e-08	0.000209843	-24	9.0898e-07	0.000953404		24	6.7486e-06	0.0026	-24	1.6574e-06	0.00129
	25	4.4387e-08	0.000210682	-25	8.4885e-07	0.000921331		25	6.4407e-06	0.00254	-25	1.5285e-06	0.00124
	26	4.4437e-08	0.000210801	-26	7.9877e-07	0.000893739		26	6.0621e-06	0.00246	-26	1.3919e-06	0.00118
	27	3.369e-08	0.000183548	-27	7.4856e-07	0.000865194		27	5.6532e-06	0.00238	-27	1.2646e-06	0.00112
	28	2.1378e-08	0.000146212	-28	6.9289e-07	0.0008324		28	5.3251e-06	0.00231	-28	1.1461e-06	0.00107
	29	1.7241e-08	0.000131305	-29	6.4181e-07	0.00080113		29	5.0222e-06	0.00224	-29	1.0407e-06	0.00102
	30	1.941e-08	0.00013932	-30	6.0116e-07	0.000775345		30	4.7648e-06	0.00218	-30	9.57435e-07	0.000978486
	31	1.7543e-08	0.00013245	-31	5.6199e-07	0.00074966		31	4.5275e-06	0.00213	-31	8.89308e-07	0.000943031
	32	4.8281e-09	6.94845e-05	-32	5.1894e-07	0.000720375		32	4.2398e-06	0.00206	-32	8.2764e-07	0.000909747
	33	4.1028e-09	6.40531e-05	-33	4.7824e-07	0.000691549		33	3.9874e-06	0.002	-33	7.97664e-07	0.00089312
	34	2.4061e-09	4.9052e-05	-34	4.4272e-07	0.000665372		34	3.8057e-06	0.00195	-34	7.96957e-07	0.000892725
	35	4.8281e-09	6.94845e-05	-35	4.1482e-07	0.000644065		35	3.7199e-06	0.00193	-35	8.23249e-07	0.000907331
	36	5.7679e-09	7.59467e-05	-36	3.8705e-07	0.000622133		36	3.4927e-06	0.00187	-36	8.59483e-07	0.000927083
	37	1.4901e-08	0.00012207	-37	3.5454e-07	0.000595433		37	3.4221e-06	0.00185	-37	9.08686e-07	0.00095325
	38	1.2883e-08	0.000113503	-38	3.2719e-07	0.000572005		38	3.1899e-06	0.00179	-38	9.6879e-07	0.000984271
	39	9.3e-09	9.64365e-05	-39	3.1049e-07	0.000557216		39	3.1394e-06	0.00177	-39	1.0641e-06	0.00103
	40	1.2176e-08	0.000110345	-40	2.9452e-07	0.000542697		40	3.0384e-06	0.00174	-40	1.1535e-06	0.00107
	41	2.1359e-08	0.000146147	-41	2.7415e-07	0.000523593		41	2.9577e-06	0.00172	-41	1.2545e-06	0.00112
	42	2.5951e-08	0.000161093	-42	2.5685e-07	0.000506804		42	2.892e-06	0.0017	-42	1.3565e-06	0.00116
	43	2.0098e-08	0.000141767	-43	2.4722e-07	0.000497212		43	2.8264e-06	0.00168	-43	1.5137e-06	0.00123
	44	1.596e-08	0.000126333	-44	2.4335e-07	0.000493305		44	2.8214e-06	0.00168	-44	1.6708e-06	0.00129
	45	2.7515e-08	0.000165876	-45	2.4099e-07	0.000490907		45	2.7356e-06	0.00165	-45	1.8436e-06	0.00136
	46	3.4933e-08	0.000186904	-46	2.3732e-07	0.000487155		46	2.7255e-06	0.00165	-46	2.0437e-06	0.00143
	47	2.9433e-08	0.00017156	-47	2.4209e-07	0.000492026		47	2.781e-06	0.00167	-47	2.2882e-06	0.00151
	48	2.4437e-08	0.000156323	-48	2.6173e-07	0.000511596		48	2.8012e-06	0.00167	-48	2.552e-06	0.0016
	49	3.1148e-08	0.000176488	-49	2.8711e-07	0.000535826		49	2.8517e-06	0.00169	-49	2.7682e-06	0.00166
	50	3.8868e-08	0.00019715	-50	3.1082e-07	0.000557512		50	2.9779e-06	0.00173	-50	3.027e-06	0.00174
	51	3.9373e-08	0.000198426	-51	3.4208e-07	0.000584876		51	3.0182e-06	0.00174	-51	3.277e-06	0.00181
	52	3.3469e-08	0.000182945	-52	3.8308e-07	0.000618935		52	3.0132e-06	0.00174	-52	3.4116e-06	0.00185
	53	3.2611e-08	0.000180585	-53	4.3017e-07	0.000655873		53	3.1141e-06	0.00176	-53	3.712e-06	0.00193
	54	4.2703e-08	0.000206647	-54	4.7924e-07	0.000692272		54	3.3161e-06	0.00182	-54	4.0584e-06	0.00201
	55	4.9565e-08	0.000222632	-55	5.2765e-07	0.000726395		55	3.3564e-06	0.00183	-55	4.2206e-06	0.00205
	56	4.1694e-08	0.000204191	-56	5.8389e-07	0.000764127		56	3.518e-06	0.00188	-56	4.5266e-06	0.00213
	57	3.6648e-08	0.000191437	-57	6.5506e-07	0.000809358		57	3.6492e-06	0.00191	-57	4.917e-06	0.00222
	58	4.6992e-08	0.000216776	-58	7.2715e-07	0.000852731		58	3.8208e-06	0.00195	-58	5.2443e-06	0.00229
	59	5.5469e-08	0.000235519	-59	8.0067e-07	0.000894802		59	3.9773e-06	0.00199	-59	5.6129e-06	0.00237
	60	5.1634e-08	0.000227231	-60	8.8164e-07	0.000938957		60	4.1591e-06	0.00204	-60	6.0462e-06	0.00246
	61	4.7597e-08	0.000218167	-61	9.753e-07	0.000987573		61	4.2449e-06	0.00206	-61	6.7018e-06	0.00259
	62	5.012e-08	0.000223875	-62	1.0858e-06	0.00104		62	4.573e-06	0.00214	-62	6.9139e-06	0.00263
	63	6.0363e-08	0.000245689	-63	1.1965e-06	0.00109		63	4.7648e-06	0.00218	-63	7.8371e-06	0.0028
	64	6.4501e-08	0.00025397	-64	1.3158e-06	0.00115		64	4.9162e-06	0.00222	-64	8.3391e-06	0.00289
	65	5.8193e-08	0.000241232	-65	1.4491e-06	0.0012		65	5.0727e-06	0.00225	-65	8.7432e-06	0.00296
	66	5.5772e-08	0.000236161	-66	1.6033e-06	0.00127		66	5.3857e-06	0.00232	-66	9.4017e-06	0.00307
	67	6.7932e-08	0.000260638	-67	1.7703e-06	0.00133		67	5.6431e-06	0.00238	-67	9.944e-06	0.00315
	68	7.7267e-08	0.000277969	-68	1.9432e-06	0.00139		68	5.845e-06	0.00242	-68	1.05721e-05	0.00325
	69	7.1262e-08	0.000266949	-69	2.131e-06	0.00146		69	6.0318e-06	0.00246	-69	1.1136e-05	0.00334
	70	7.0102e-08	0.000264768	-70	2.3435e-06	0.00153		70	6.259e-06	0.0025	-70	1.17753e-05	0.00343
	71	7.6056e-08	0.000275783	-71	2.5761e-06	0.00161		71	6.5517e-06	0.00256	-71	1.25581e-05	0.00354
	72	8.3826e-08	0.000289527	-72	2.8286e-06	0.00168		72	6.9556e-06	0.00264	-72	1.31911e-05	0.00363
	73	9.2858e-08	0.000304726	-73	3.0926e-06	0.00176		73	7.1524e-06	0.00267	-73	1.3835e-05	0.00372
	74	8.3776e-08	0.000289441	-74	3.3809e-06	0.00184		74	7.4149e-06	0.00272	-74	1.45107e-05	0.00381
	75	8.2111e-08	0.00028655	-75	3.7026e-06	0.00192		75	7.7481e-06	0.00278	-75	1.52095e-05	0.0039
	76	9.6541e-08	0.00031071	-76	4.0464e-06	0.00201		76	8.0358e-06	0.00283	-76	1.58299e-05	0.00398
	77	1.0315e-07	0.00032117	-77	4.4084e-06	0.0021		77	8.3387e-06	0.00289	-77	1.64321e-05	0.00405
	78	1.0265e-07	0.00032039	-78	4.7955e-06	0.00219		78	8.6819e-06	0.00295	-78	1.72634e-05	0.00415
	79	1.0648e-07	0.000326313	-79	5.2121e-06	0.00228		79	9e-06	0.003	-79	1.80188e-05	0.00424
	80	1.1067e-07	0.000332671	-80	5.6704e-06	0.00238		80	9.3028e-06	0.00305	-80	1.86989e-05	0.00432
	--	--	--	--	--	--		--	--	--	--	--	--
	--	--	--	--	--	--		--	--	--	--	--	--
	--	--	--	--	--	--		--	--	--	--	--	--
	--	--	--	--	--	--		--	--	--	--	--	--
	--	--	--	--	--	--		--	--	--	--	--	--
	--	--	--	--	--	--		--	--	--	--	--	--
	--	--	--	--	--	--		--	--	--	--	--	--
	--	--	--	--	--	--		--	--	--	--	--	--
	--	--	--	--	--	--		--	--	--	--	--	--
	--	--	--	--	--	--		--	--	--	--	--	--
	--	--	--	--	--	--		--	--	--	--	--	--
	--	--	--	--	--	--		--	--	--	--	--	--
	--	--	--	--	--	--		--	--	--	--	--	--
	--	--	--	--	--	--		--	--	--	--	--	--
	--	--	--	--	--	--		--	--	--	--	--	--
	--	--	--	--	--	--		--	--	--	--	--	--
	--	--	--	--	--	--		--	--	--	--	--	--
	--	--	--	--	--	--		--	--	--	--	--	--
	--	--	--	--	--	--		--	--	--	--	--	--
	--	--	--	--	--	--		--	--	--	--	--	--
	--	--	--	--	--	--		--	--	--	--	--	--
	--	--	--	--	--	--		--	--	--	--	--	--
	--	--	--	--	--	--		--	--	--	--	--	--
	--	--	--	--	--	--		--	--	--	--	--	--
	--	--	--	--	--	--		--	--	--	--	--	--
	--	--	--	--	--	--		--	--	--	--	--	--
	--	--	--	--	--	--		--	--	--	--	--	--
	--	--	--	--	--	--		--	--	--	--	--	--
	--	--	--	--	--	--		--	--	--	--	--	--
	--	--	--	--	--	--		--	--	--	--	--	--
	--	--	--	--	--	--		--	--	--	--	--	--
	--	--	--	--	--	--		--	--	--	--	--	--
	--	--	--	--	--	--		--	--	--	--	--	--
	--	--	--	--	--	--		--	--	--	--	--	--
	--	--	--	--	--	--		--	--	--	--	--	--
	--	--	--	--	--	--		--	--	--	--	--	--
	--	--	--	--	--	--		--	--	--	--	--	--
	--	--	--	--	--	--		--	--	--	--	--	--
	--	--	--	--	--	--		--	--	--	--	--	--
	--	--	--	--	--	--		--	--	--	--	--	--
	--	--	--	--	--	--		--	--	--	--	--	--
	--	--	--	--	--	--		--	--	--	--	--	--
	--	--	--	--	--	--		--	--	--	--	--	--
	--	--	--	--	--	--		--	--	--	--	--	--
	--	--	--	--	--	--		--	--	--	--	--	--
	--	--	--	--	--	--		--	--	--	--	--	--
	--	--	--	--	--	--		--	--	--	--	--	--
	--	--	--	--	--	--		--	--	--	--	--	--
	--	--	--	--	--	--		--	--	--	--	--	--
	--	--	--	--	--	--		--	--	--	--	--	--
	--	--	--	--	--	--		--	--	--	--	--	--
	--	--	--	--	--	--		--	--	--	--	--	--
	--	--	--	--	--	--		--	--	--	--	--	--
	--	--	--	--	--	--		--	--	--	--	--	--
	--	--	--	--	--	--		--	--	--	--	--	--
	--	--	--	--	--	--		--	--	--	--	--	--
	--	--	--	--	--	--		--	--	--	--	--	--
	--	--	--	--	--	--		--	--	--	--	--	--
	--	--	--	--	--	--		--	--	--	--	--	--
	--	--	--	--	--	--		--	--	--	--	--	--
	--	--	--	--	--	--		--	--	--	--	--	--
	--	--	--	--	--	--		--	--	--	--	--	--
	--	--	--	--	--	--		--	--	--	--	--	--
	--	--	--	--	--	--		--	--	--	--	--	--
	--	--	--	--	--	--		--	--	--	--	--	--
	--	--	--	--	--	--		--	--	--	--	--	--
	--	--	--	--	--	--		--	--	--	--	--	--
	--	--	--	--	--	--		--	--	--	--	--	--
	--	--	--	--	--	--		--	--	--	--	--	--
	--	--	--	--	--	--		--	--	--	--	--	--
	--	--	--	--	--	--		--	--	--	--	--	--
	--	--	--	--	--	--		--	--	--	--	--	--
	--	--	--	--	--	--		--	--	--	--	--	--
	--	--	--	--	--	--		--	--	--	--	--	--
	--	--	--	--	--	--		--	--	--	--	--	--
	--	--	--	--	--	--		--	--	--	--	--	--
	--	--	--	--	--	--		--	--	--	--	--	--
	--	--	--	--	--	--		--	--	--	--	--	--
	--	--	--	--	--	--		--			--	--	--
	--	--	--	--	--	--		--			--

## Sheet: SCLC
	Hole transfer of S9			Hole transfer of S11			Electron transfer of S9			Electron transfer of S11
	Vappl-Vbi (V)	J1/2 (A1/2 cm-1)		Vappl-Vbi (V)	J1/2 (A1/2 cm-1)		Vappl-Vbi (V)	J1/2 (A1/2 cm-1)		Vappl-Vbi (V)	J1/2 (A1/2 cm-1)
	0	0.6402		0	2.75143		0	0.02523		0	0.10737
	0.02	8.70503		0.02	21.1312		0.02	1.70265		0.02	2.31441
	0.04	12.3106		0.04	29.9681		0.04	2.40775		0.04	3.27759
	0.06	15.0818		0.06	36.7288		0.06	2.95573		0.06	4.02591
	0.08	17.4272		0.08	42.426		0.08	3.4256		0.08	4.67972
	0.1	19.5003		0.1	47.4355		0.1	3.84818		0.1	5.26911
	0.12	21.3934		0.12	51.9615		0.12	4.23788		0.12	5.81736
	0.14	23.1541		0.14	56.1214		0.14	4.60278		0.14	6.3043
	0.16	24.8118		0.16	59.9899		0.16	4.94946		0.16	6.77341
	0.18	26.3941		0.18	63.6346		0.18	5.28054		0.18	7.21621
	0.2	27.9126		0.2	67.0564		0.2	5.59871		0.2	7.64275
	0.22	29.3756		0.22	70.3092		0.22	5.90427		0.22	8.05551
	0.24	30.7913		0.24	73.4151		0.24	6.2069		0.24	8.47989
	0.26	32.1671		0.26	76.3933		0.26	6.50239		0.26	8.89651
	0.28	33.507		0.28	79.2567		0.28	6.8117		0.28	9.31896
	0.3	34.815		0.3	82.0272		0.3	7.1128		0.3	9.73607
	0.32	36.0942		0.32	84.7053		0.32	7.40367		0.32	10.1653
	0.34	37.3472		0.34	87.2994		0.34	7.68803		0.34	10.6013
	0.36	38.5806		0.36	89.8258		0.36	7.96883		0.36	11.042
	0.38	39.7884		0.38	92.2733		0.38	8.23057		0.38	11.4902
	0.4	40.9759		0.4	94.6564		0.4	8.4881		0.4	11.9505
	0.42	42.1446		0.42	96.9791		0.42	8.74783		0.42	12.416
	0.44	43.3004		0.44	99.2542		0.44	9.00655		0.44	12.8934
	0.46	44.436		0.46	101.47		0.46	9.26391		0.46	13.3875
	0.48	45.5561		0.48	103.636		0.48	9.51852		0.48	13.8894
	0.5	46.6617		0.5	105.757		0.5	9.77464		0.5	14.4054
	0.52	47.7536		0.52	107.835		0.52	10.0338		0.52	14.9342
	0.54	48.8325		0.54	109.873		0.54	10.2925		0.54	15.4847
	0.56	49.8996		0.56	111.872		0.56	10.5488		0.56	16.0448
	0.58	50.9552		0.58	113.835		0.58	10.8056		0.58	16.6217
	0.6	51.9988		0.6	115.763		0.6	11.0619		0.6	17.2018
	0.62	53.0361		0.62	117.665		0.62	11.3166		0.62	17.7887
	0.64	54.0599		0.64	119.529		0.64	11.5696		0.64	18.3727
	0.66	55.0738		0.66	121.363		0.66	11.8203		0.66	18.968
	0.68	56.0788		0.68	123.169		0.68	12.0641		0.68	19.5636
	0.7	57.0762		0.7	124.949		0.7	12.3131		0.7	20.1697
	0.72	58.0654		0.72	126.704		0.72	12.5537		0.72	20.7985
	0.74	59.047		0.74	128.434		0.74	12.7958		0.74	21.4286
	0.76	60.0211		0.76	130.14		0.76	13.0387		0.76	22.0303
	0.78	60.9878		0.78	131.823		0.78	13.2896		0.78	22.6395
	0.8	61.9509		0.8	133.491		0.8	13.5394		0.8	23.2599
	0.82	62.9041		0.82	135.131		0.82	13.7969		0.82	23.8725
	0.84	63.8507		0.84	136.751		0.84	14.054		0.84	24.4914
	0.86	64.7908		0.86	138.351		0.86	14.3131		0.86	25.1476
	0.88	65.7284		0.88	139.938		0.88	14.5711		0.88	25.8139
	0.9	66.6571		0.9	141.501		0.9	14.8274		0.9	26.4842
	0.92	67.5802		0.92	143.047		0.92	15.0861		0.92	27.1602
	0.94	68.4978		0.94	144.575		0.94	15.3407		0.94	27.845
	0.96	69.4105		0.96	146.087		0.96	15.599		0.96	28.5306
	0.98	70.3182		0.98	147.583		0.98	15.8588		0.98	29.2203
	1	71.2183		1	149.064		1	16.1232		1	29.9127
	1.02	72.1125		1.02	150.529		1.02	16.3884		1.02	30.6064
	1.04	73.0016		1.04	151.98		1.04	16.6586		1.04	31.3118
	1.06	73.8886		1.06	153.421		1.06	16.9288		1.06	32.0195
	1.08	74.7679		1.08	154.844		1.08	17.1967		1.08	32.7296
	1.1	75.6455		1.1	156.253		1.1	17.4663		1.1	33.4444
	1.12	76.5198		1.12	157.648		1.12	17.7389		1.12	34.161
	1.14	77.3937		1.14	159.037		1.14	18.0281		1.14	34.875
	1.16	78.2614		1.16	160.408		1.16	18.3215		1.16	35.5942
	1.18	79.1256		1.18	161.768		1.18	18.6206		1.18	36.3107
	1.2	79.9862		1.2	163.115		1.2	18.9196		1.2	37.0226
	1.22	80.8432		1.22	164.451		1.22	19.2176		1.22	37.7333
	1.24	81.6968		1.24	165.776		1.24	19.5085		1.24	38.4463
	1.26	82.5473		1.26	167.09		1.26	19.8005		1.26	39.1605
	1.28	83.395		1.28	168.394		1.28	20.0926		1.28	39.8759
	1.3	84.2401		1.3	169.688		1.3	20.3856		1.3	40.5981
	1.32	85.0853		1.32	170.976		1.32	20.6851		1.32	41.3252
	1.34	85.9249		1.34	172.25		1.34	20.98		1.34	42.0503
	1.36	86.7611		1.36	173.515		1.36	21.2761		1.36	42.7743
	1.38	87.5944		1.38	174.769		1.38	21.573		1.38	43.499
	1.4	88.4243		1.4	176.014		1.4	21.8729		1.4	44.2254
	1.42	89.2516		1.42	177.25		1.42	22.1661		1.42	44.9572
	1.44	90.076		1.44	178.477		1.44	22.4769		1.44	45.6878
	1.46	90.8982		1.46	179.695		1.46	22.7921		1.46	46.4165
	1.48	91.7178		1.48	180.904		1.48	23.1023		1.48	47.1322
	1.5	92.5378		1.5	182.11		1.5	23.4141		1.5	47.85
	1.52	93.3534		1.52	183.304		1.52	23.7333		1.52	48.5647
	1.54	94.1677		1.54	184.49		1.54	24.0535		1.54	49.2838
	1.56	94.9798		1.56	185.667		1.56	24.3735		1.56	50.0162
	1.58	95.7925		1.58	186.842		1.58	24.7047		1.58	50.7621
	1.6	96.6017		1.6	188.006		1.6	25.0448		1.6	51.5029
	1.62	97.4087		1.62	189.162		1.62	25.3886		1.62	52.2368
	1.64	98.2131		1.64	190.311		1.64	25.7123		1.64	52.9645
	1.66	99.0157		1.66	191.453		1.66	26.0347		1.66	53.6916
	1.68	99.8168		1.68	192.589		1.68	26.3624		1.68	54.4283
	1.7	100.615		1.7	193.718		1.7	26.6816		1.7	55.1695
	1.72	101.412		1.72	194.84		1.72	26.9812		1.72	55.9197
	1.74	102.206		1.74	195.956		1.74	27.2968		1.74	56.6702
	1.76	103.002		1.76	197.069		1.76	27.6142		1.76	57.4099
	1.78	103.793		1.78	198.172		1.78	27.9129		1.78	58.1352
	1.8	104.583		1.8	199.269		1.8	28.214		1.8	58.8546
	1.82	105.372		1.82	200.36		1.82	28.5252		1.82	59.5694
	1.84	106.159		1.84	201.446		1.84	28.8485		1.84	60.2899
	1.86	106.944		1.86	202.525		1.86	29.1808		1.86	61.0095
	1.88	107.729		1.88	203.599		1.88	29.5209		1.88	61.7353
	1.9	108.512		1.9	204.667		1.9	29.861		1.9	62.4634
	1.92	109.293		1.92	205.73		1.92	30.2126		1.92	63.1935
	1.94	110.075		1.94	206.791		1.94	30.5932		1.94	63.923
	1.96	110.854		1.96	207.843		1.96	30.9555		1.96	64.6485
	1.98	111.631		1.98	208.889		1.98	31.3278		1.98	65.3586
	2	112.406		2	209.93		2	31.6935		2	66.0576
	2.02	113.183		2.02	210.969		2.02	32.0697		2.02	66.7632
	2.04	113.958		2.04	212		2.04	32.4009		2.04	67.4812
	2.06	114.73		2.06	213.025		2.06	32.7495		2.06	68.2423
	2.08	115.502		2.08	214.046		2.08	33.0974		2.08	68.9899
	2.1	116.274		2.1	215.063		2.1	33.455		2.1	69.7405
	2.12	117.044		2.12	216.075		2.12	33.8023		2.12	70.4915
	2.14	117.813		2.14	217.082		2.14	34.1462		2.14	71.2344
	2.16	118.582		2.16	218.085		2.16	34.4969		2.16	71.9362
	2.18	119.35		2.18	219.083		2.18	34.8274		2.18	72.6534
	2.2	120.12		2.2	220.08		2.2	35.1601		2.2	73.4058
	2.22	120.884		2.22	221.07		2.22	35.5177		2.22	74.1595
	2.24	121.649		2.24	222.054		2.24	35.8816		2.24	74.8862
	2.26	122.413		2.26	223.035		2.26	36.2391		2.26	75.606
	2.28	123.178		2.28	224.014		2.28	36.6143		2.28	76.3692
	2.3	123.94		2.3	224.987		2.3	36.9898		2.3	77.1213
	2.32	124.702		2.32	225.954		2.32	37.3321		2.32	77.8933
	2.34	125.464		2.34	226.918		2.34	37.6754		2.34	78.663
	2.36	126.225		2.36	227.879		2.36	38.0148		2.36	79.4522
	2.38	126.986		2.38	228.838		2.38	38.373		2.38	80.2059
	2.4	127.745		2.4	229.791		2.4	38.7356		2.4	80.9344
	2.42	128.504		2.42	230.741		2.42	39.0995		2.42	81.6468
	2.44	129.261		2.44	231.687		2.44	39.4841		2.44	82.384
	2.46	130.019		2.46	232.629		2.46	39.855		2.46	83.1181
	2.48	130.773		2.48	233.564		2.48	40.2085		2.48	83.8336
	2.5	131.528		2.5	234.495		2.5	40.5563		2.5	84.5492
	2.52	132.281		2.52	235.423		2.52	40.9151		2.52	85.2747
	2.54	133.033		2.54	236.347		2.54	41.2638		2.54	86.0161
	2.56	133.785		2.56	237.268		2.56	41.6478		2.56	86.7652
	2.58	134.536		2.58	238.184		2.58	42.0575		2.58	87.5082
	2.6	135.285		2.6	239.098		2.6	42.4746		2.6	88.2299
	2.62	136.034		2.62	240.008		2.62	42.9352		2.62	88.9263
	2.64	136.784		2.64	240.918		2.64	43.3904		2.64	89.6159
	2.66	137.531		2.66	241.822		2.66	43.854		2.66	90.2737
	2.68	138.278		2.68	242.721		2.68	44.2974		2.68	90.9531
	2.7	139.024		2.7	243.618		2.7	44.7162		2.7	91.6481
	2.72	139.772		2.72	244.514		2.72	45.1017		2.72	92.3327
	2.74	140.517		2.74	245.404		2.74	45.4856		2.74	92.9928
	2.76	141.262		2.76	246.291		2.76	45.8566		2.76	93.6563
	2.78	142.006		2.78	247.176		2.78	46.1793		2.78	94.3093
	2.8	142.749		2.8	248.057		2.8	46.5327		2.8	94.9631
	2.82	143.491		2.82	248.935		2.82	46.8879		2.82	95.6278
	2.84	144.231		2.84	249.809		2.84	47.2605		2.84	96.2946
	2.86	144.97		2.86	250.68		2.86	47.6588		2.86	96.962
	2.88	145.708		2.88	251.547		2.88	48.1177		2.88	97.6308
	2.9	146.446		2.9	252.414		2.9	48.5333		2.9	98.3303
	2.92	147.182		2.92	253.276		2.92	48.9047		2.92	99.0079
	2.94	147.917		2.94	254.134		2.94	49.3116		2.94	99.6908
	2.96	148.65		2.96	254.99		2.96	49.712		2.96	100.386
	2.98	149.381		2.98	255.842		2.98	50.1084		2.98	101.088
	3	150.111		3	256.69		3	50.5474		3	101.752

## Sheet: GIWAXS
	S9-IP			S11-IP			S9-OOP			S11-OOP
	q (Å-1)	Intensity (a.u.)		q (Å-1)	Intensity (a.u.)		q (Å-1)	Intensity (a.u.)		q (Å-1)	Intensity (a.u.)
	-1.16061	33.9		-1.16061	685.7		-1.12213	240		-1.12213	49843.5
	-1.15886	48.1		-1.15886	966.7		-1.12037	215		-1.12037	48301.9
	-1.1571	48.1		-1.1571	979.3		-1.11861	222.5		-1.11861	42649.6
	-1.15535	48.4		-1.15535	991.2		-1.11685	265		-1.11685	46246.5
	-1.15359	48.6		-1.15359	970.8		-1.11509	222.5		-1.11509	41108
	-1.15183	48		-1.15183	995.9		-1.11333	265		-1.11333	42649.6
	-1.15008	47.6		-1.15008	1009.6		-1.11156	212.5		-1.11156	49329.6
	-1.14832	47.8		-1.14832	955		-1.1098	290		-1.1098	40080.3
	-1.14656	47.5		-1.14656	964.4		-1.10804	287.5		-1.10804	46246.5
	-1.1448	48		-1.1448	933.6		-1.10628	235		-1.10628	54468.1
	-1.14305	47.2		-1.14305	966.5		-1.10451	250		-1.10451	50357.3
	-1.14129	47.7		-1.14129	911		-1.10275	245		-1.10275	44191.1
	-1.13953	47.5		-1.13953	964.7		-1.10099	240		-1.10099	37511.1
	-1.13777	46.3		-1.13777	976.3		-1.09922	262.5		-1.09922	42135.7
	-1.13601	46.5		-1.13601	944.7		-1.09746	242.5		-1.09746	47788.1
	-1.13425	45.9		-1.13425	936.2		-1.0957	235		-1.0957	59092.8
	-1.13249	47		-1.13249	934.6		-1.09393	235		-1.09393	44191.1
	-1.13073	46.5		-1.13073	975.8		-1.09217	257.5		-1.09217	44705
	-1.12897	46.7		-1.12897	951.1		-1.0904	295		-1.0904	43677.3
	-1.12721	46.2		-1.12721	967.9		-1.08864	240		-1.08864	46246.5
	-1.12545	45.6		-1.12545	942.9		-1.08687	222.5		-1.08687	36483.4
	-1.12369	45.6		-1.12369	950.5		-1.0851	282.5		-1.0851	46760.4
	-1.12192	45.6		-1.12192	949.9		-1.08334	227.5		-1.08334	48301.9
	-1.12016	45.9		-1.12016	939.2		-1.08157	227.5		-1.08157	38024.9
	-1.1184	45.4		-1.1184	920.7		-1.0798	180		-1.0798	40594.2
	-1.11664	44.4		-1.11664	913.6		-1.07804	227.5		-1.07804	46246.5
	-1.11487	44.2		-1.11487	905.7		-1.07627	255		-1.07627	45732.7
	-1.11311	43.9		-1.11311	934.9		-1.0745	275		-1.0745	48815.8
	-1.11135	43.6		-1.11135	879.5		-1.07273	232.5		-1.07273	46760.4
	-1.10958	44.3		-1.10958	906.5		-1.07096	272.5		-1.07096	47788.1
	-1.10782	43.5		-1.10782	905.6		-1.06919	262.5		-1.06919	46246.5
	-1.10605	43.8		-1.10605	877.9		-1.06742	235		-1.06742	44191.1
	-1.10429	43.5		-1.10429	880.4		-1.06565	240		-1.06565	58065.1
	-1.10252	43.2		-1.10252	885.9		-1.06388	282.5		-1.06388	44705
	-1.10076	42.9		-1.10076	899.5		-1.06211	235		-1.06211	54468.1
	-1.09899	42.9		-1.09899	879.1		-1.06034	247.5		-1.06034	49843.5
	-1.09722	42.9		-1.09722	911.4		-1.05857	242.5		-1.05857	49843.5
	-1.09546	42.3		-1.09546	916.4		-1.0568	270		-1.0568	45218.8
	-1.09369	42.4		-1.09369	861.9		-1.05503	262.5		-1.05503	51385
	-1.09192	42.7		-1.09192	896.1		-1.05326	250		-1.05326	60634.3
	-1.09016	42.7		-1.09016	874.6		-1.05149	267.5		-1.05149	63717.4
	-1.08839	41.9		-1.08839	880.5		-1.04972	230		-1.04972	51898.9
	-1.08662	41.6		-1.08662	853.3		-1.04794	250		-1.04794	52412.7
	-1.08485	41.3		-1.08485	847.1		-1.04617	297.5		-1.04617	50357.3
	-1.08308	40.8		-1.08308	826.5		-1.0444	292.5		-1.0444	49329.6
	-1.08132	41.5		-1.08132	861.5		-1.04262	230		-1.04262	51898.9
	-1.07955	41		-1.07955	861.7		-1.04085	240		-1.04085	46760.4
	-1.07778	40.3		-1.07778	879.8		-1.03908	282.5		-1.03908	39566.5
	-1.07601	40		-1.07601	876		-1.0373	247.5		-1.0373	47788.1
	-1.07424	41		-1.07424	817.5		-1.03553	270		-1.03553	45218.8
	-1.07247	40.6		-1.07247	861.5		-1.03375	317.5		-1.03375	44705
	-1.07069	39.7		-1.07069	826.2		-1.03198	272.5		-1.03198	47788.1
	-1.06892	39.8		-1.06892	864.7		-1.0302	325		-1.0302	53954.3
	-1.06715	40.3		-1.06715	846.5		-1.02843	240		-1.02843	48815.8
	-1.06538	40.6		-1.06538	839.8		-1.02665	245		-1.02665	48815.8
	-1.06361	39.5		-1.06361	869.7		-1.02487	282.5		-1.02487	53954.3
	-1.06184	39.7		-1.06184	840.8		-1.0231	252.5		-1.0231	59606.6
	-1.06006	39.5		-1.06006	874.8		-1.02132	295		-1.02132	55495.8
	-1.05829	38.6		-1.05829	843.2		-1.01954	310		-1.01954	45218.8
	-1.05652	38.6		-1.05652	785.7		-1.01776	297.5		-1.01776	47274.2
	-1.05474	38.4		-1.05474	845.9		-1.01599	265		-1.01599	51385
	-1.05297	38.2		-1.05297	840.7		-1.01421	300		-1.01421	51898.9
	-1.0512	37.4		-1.0512	855.8		-1.01243	277.5		-1.01243	46760.4
	-1.04942	37.1		-1.04942	813.8		-1.01065	282.5		-1.01065	69369.8
	-1.04765	38		-1.04765	810.6		-1.00887	277.5		-1.00887	44705
	-1.04587	37.4		-1.04587	834.6		-1.00709	282.5		-1.00709	49329.6
	-1.0441	37.7		-1.0441	790.8		-1.00531	262.5		-1.00531	49843.5
	-1.04232	37.7		-1.04232	841.9		-1.00353	297.5		-1.00353	46760.4
	-1.04055	36.8		-1.04055	795.6		-1.00175	307.5		-1.00175	56523.5
	-1.03877	37.1		-1.03877	816.9		-0.99997	270		-0.99997	43677.3
	-1.03699	36.3		-1.03699	826		-0.99819	260		-0.99819	46246.5
	-1.03522	37.1		-1.03522	789.3		-0.99641	280		-0.99641	45732.7
	-1.03344	37.1		-1.03344	791.9		-0.99463	317.5		-0.99463	52412.7
	-1.03166	36.3		-1.03166	821.4		-0.99285	257.5		-0.99285	57037.4
	-1.02988	36.1		-1.02988	781.1		-0.99107	242.5		-0.99107	53440.4
	-1.02811	36.2		-1.02811	782.1		-0.98928	305		-0.98928	50871.2
	-1.02633	36.1		-1.02633	762		-0.9875	240		-0.9875	53954.3
	-1.02455	35.2		-1.02455	783.1		-0.98572	227.5		-0.98572	50871.2
	-1.02277	36		-1.02277	771.7		-0.98394	275		-0.98394	46246.5
	-1.02099	35.5		-1.02099	754.3		-0.98215	277.5		-0.98215	58578.9
	-1.01921	35.2		-1.01921	779.6		-0.98037	272.5		-0.98037	46760.4
	-1.01743	35.8		-1.01743	791.7		-0.97858	292.5		-0.97858	49843.5
	-1.01565	35.2		-1.01565	775.9		-0.9768	257.5		-0.9768	49843.5
	-1.01387	35		-1.01387	777.4		-0.97502	285		-0.97502	45732.7
	-1.01209	35		-1.01209	819.5		-0.97323	302.5		-0.97323	50871.2
	-1.01031	33.8		-1.01031	762.3		-0.97145	295		-0.97145	47274.2
	-1.00853	34.2		-1.00853	770.3		-0.96966	280		-0.96966	68855.9
	-1.00675	34.5		-1.00675	814.5		-0.96788	287.5		-0.96788	48815.8
	-1.00497	34.8		-1.00497	782.9		-0.96609	287.5		-0.96609	56523.5
	-1.00319	34		-1.00319	789.2		-0.9643	307.5		-0.9643	46760.4
	-1.0014	34		-1.0014	782.7		-0.96252	282.5		-0.96252	52926.6
	-0.99962	34.2		-0.99962	843.2		-0.96073	332.5		-0.96073	58578.9
	-0.99784	34.8		-0.99784	757.5		-0.95894	295		-0.95894	53954.3
	-0.99605	33.9		-0.99605	790.2		-0.95716	340		-0.95716	51385
	-0.99427	33.1		-0.99427	802.4		-0.95537	240		-0.95537	50871.2
	-0.99249	33.4		-0.99249	768.5		-0.95358	310		-0.95358	49329.6
	-0.9907	33.5		-0.9907	777.8		-0.95179	310		-0.95179	53440.4
	-0.98892	32.7		-0.98892	777.2		-0.95	327.5		-0.95	49329.6
	-0.98714	33.3		-0.98714	767		-0.94822	280		-0.94822	58578.9
	-0.98535	33		-0.98535	747.7		-0.94643	342.5		-0.94643	54468.1
	-0.98357	33.2		-0.98357	797.9		-0.94464	270		-0.94464	57551.2
	-0.98178	33.1		-0.98178	756.4		-0.94285	302.5		-0.94285	54982
	-0.97999	32.5		-0.97999	762.7		-0.94106	267.5		-0.94106	59092.8
	-0.97821	32.3		-0.97821	794.4		-0.93927	300		-0.93927	49329.6
	-0.97642	32.7		-0.97642	751.1		-0.93748	275		-0.93748	56523.5
	-0.97464	32.9		-0.97464	760.1		-0.93569	305		-0.93569	60120.5
	-0.97285	32.2		-0.97285	787		-0.9339	302.5		-0.9339	54468.1
	-0.97106	32.4		-0.97106	746.2		-0.93211	247.5		-0.93211	48301.9
	-0.96928	32.3		-0.96928	773.3		-0.93031	335		-0.93031	51898.9
	-0.96749	32.1		-0.96749	756.3		-0.92852	250		-0.92852	64231.3
	-0.9657	32.7		-0.9657	782.5		-0.92673	275		-0.92673	60120.5
	-0.96391	31.7		-0.96391	773.2		-0.92494	317.5		-0.92494	58065.1
	-0.96212	31.6		-0.96212	772.4		-0.92315	332.5		-0.92315	43163.4
	-0.96033	31.4		-0.96033	784.1		-0.92135	315		-0.92135	63203.6
	-0.95855	31		-0.95855	791.1		-0.91956	312.5		-0.91956	53440.4
	-0.95676	30.6		-0.95676	770.5		-0.91777	272.5		-0.91777	49329.6
	-0.95497	31.2		-0.95497	767.5		-0.91597	295		-0.91597	57037.4
	-0.95318	31.2		-0.95318	794.1		-0.91418	305		-0.91418	56523.5
	-0.95139	32.6		-0.95139	806.6		-0.91239	282.5		-0.91239	53954.3
	-0.9496	30.7		-0.9496	791.2		-0.91059	280		-0.91059	49843.5
	-0.94781	30.7		-0.94781	816.3		-0.9088	315		-0.9088	61662
	-0.94602	31.1		-0.94602	842.1		-0.907	320		-0.907	55495.8
	-0.94423	31		-0.94423	772.1		-0.90521	277.5		-0.90521	53440.4
	-0.94243	30.5		-0.94243	847		-0.90341	312.5		-0.90341	43677.3
	-0.94064	29.8		-0.94064	778		-0.90162	262.5		-0.90162	59092.8
	-0.93885	30.7		-0.93885	785.9		-0.89982	275		-0.89982	55495.8
	-0.93706	30.9		-0.93706	796.7		-0.89803	285		-0.89803	55495.8
	-0.93527	30.4		-0.93527	815.2		-0.89623	267.5		-0.89623	63717.4
	-0.93347	30.8		-0.93347	778.7		-0.89443	322.5		-0.89443	47788.1
	-0.93168	30.2		-0.93168	772.6		-0.89264	277.5		-0.89264	53954.3
	-0.92989	30.5		-0.92989	819.3		-0.89084	302.5		-0.89084	52412.7
	-0.92809	30.3		-0.92809	779.6		-0.88904	267.5		-0.88904	50871.2
	-0.9263	31		-0.9263	754.5		-0.88724	292.5		-0.88724	57551.2
	-0.92451	30.9		-0.92451	852.9		-0.88545	295		-0.88545	53954.3
	-0.92271	30		-0.92271	800.8		-0.88365	290		-0.88365	58065.1
	-0.92092	30.7		-0.92092	807.9		-0.88185	310		-0.88185	65259
	-0.91912	29.5		-0.91912	832.1		-0.88005	315		-0.88005	63203.6
	-0.91733	30.2		-0.91733	802		-0.87825	325		-0.87825	56009.7
	-0.91553	30.2		-0.91553	788.6		-0.87645	325		-0.87645	53440.4
	-0.91374	29.7		-0.91374	857.2		-0.87465	327.5		-0.87465	62689.7
	-0.91194	29.3		-0.91194	830.7		-0.87285	277.5		-0.87285	54468.1
	-0.91014	29.3		-0.91014	841.5		-0.87105	322.5		-0.87105	53954.3
	-0.90835	30.2		-0.90835	867.5		-0.86925	292.5		-0.86925	62689.7
	-0.90655	29.8		-0.90655	876.3		-0.86745	297.5		-0.86745	61148.2
	-0.90475	30.2		-0.90475	849.1		-0.86565	345		-0.86565	62689.7
	-0.90296	30.6		-0.90296	925		-0.86385	322.5		-0.86385	53440.4
	-0.90116	30.5		-0.90116	903.8		-0.86205	360		-0.86205	54982
	-0.89936	30		-0.89936	903.7		-0.86025	327.5		-0.86025	70397.5
	-0.89756	30		-0.89756	921.8		-0.85845	265		-0.85845	51898.9
	-0.89577	29.7		-0.89577	956.6		-0.85664	352.5		-0.85664	57037.4
	-0.89397	30.2		-0.89397	906.6		-0.85484	242.5		-0.85484	60634.3
	-0.89217	30.6		-0.89217	912.2		-0.85304	330		-0.85304	46760.4
	-0.89037	30.3		-0.89037	899		-0.85124	330		-0.85124	51898.9
	-0.88857	30.3		-0.88857	921.8		-0.84943	282.5		-0.84943	49843.5
	-0.88677	29.9		-0.88677	922.9		-0.84763	290		-0.84763	52412.7
	-0.88497	30.8		-0.88497	896.5		-0.84583	322.5		-0.84583	57037.4
	-0.88317	29.7		-0.88317	919.2		-0.84402	330		-0.84402	53440.4
	-0.88137	29.9		-0.88137	953.7		-0.84222	290		-0.84222	62689.7
	-0.87957	30.5		-0.87957	942.7		-0.84042	360		-0.84042	56523.5
	-0.87777	29.5		-0.87777	940.3		-0.83861	300		-0.83861	59092.8
	-0.87597	30.4		-0.87597	884.8		-0.83681	282.5		-0.83681	54982
	-0.87417	29.2		-0.87417	912.3		-0.835	305		-0.835	51898.9
	-0.87237	29.6		-0.87237	870.7		-0.8332	277.5		-0.8332	53954.3
	-0.87056	29.8		-0.87056	953.6		-0.83139	287.5		-0.83139	64231.3
	-0.86876	29.7		-0.86876	879.8		-0.82959	345		-0.82959	46760.4
	-0.86696	29		-0.86696	868.5		-0.82778	340		-0.82778	65772.8
	-0.86516	29		-0.86516	875		-0.82597	322.5		-0.82597	57037.4
	-0.86335	28.9		-0.86335	849.1		-0.82417	330		-0.82417	59092.8
	-0.86155	29.1		-0.86155	834.1		-0.82236	370		-0.82236	59606.6
	-0.85975	28.5		-0.85975	866.5		-0.82055	282.5		-0.82055	56009.7
	-0.85794	28.1		-0.85794	808.3		-0.81875	297.5		-0.81875	62175.9
	-0.85614	29.2		-0.85614	792.7		-0.81694	330		-0.81694	64231.3
	-0.85434	28.4		-0.85434	841.9		-0.81513	330		-0.81513	62689.7
	-0.85253	28.1		-0.85253	820.8		-0.81332	325		-0.81332	57551.2
	-0.85073	27.9		-0.85073	766.9		-0.81151	335		-0.81151	52412.7
	-0.84892	27.5		-0.84892	775.8		-0.80971	360		-0.80971	64745.1
	-0.84712	27.7		-0.84712	762.5		-0.8079	225		-0.8079	52926.6
	-0.84531	27.6		-0.84531	805.9		-0.80609	307.5		-0.80609	49843.5
	-0.84351	27.9		-0.84351	738.8		-0.80428	317.5		-0.80428	62175.9
	-0.8417	27.6		-0.8417	745.1		-0.80247	337.5		-0.80247	65772.8
	-0.8399	26.5		-0.8399	728.9		-0.80066	357.5		-0.80066	51385
	-0.83809	26.3		-0.83809	764.4		-0.79885	342.5		-0.79885	66286.7
	-0.83628	26.3		-0.83628	719		-0.79704	317.5		-0.79704	57551.2
	-0.83448	27.4		-0.83448	741.8		-0.79523	305		-0.79523	54982
	-0.83267	26.4		-0.83267	706.5		-0.79342	357.5		-0.79342	55495.8
	-0.83086	26.4		-0.83086	686.6		-0.79161	355		-0.79161	72452.9
	-0.82906	26.2		-0.82906	730.8		-0.7898	382.5		-0.7898	61662
	-0.82725	26.6		-0.82725	692.3		-0.78799	337.5		-0.78799	67314.4
	-0.82544	26		-0.82544	654.7		-0.78618	307.5		-0.78618	58578.9
	-0.82363	26		-0.82363	707.2		-0.78436	352.5		-0.78436	65259
	-0.82182	26		-0.82182	705.6		-0.78255	310		-0.78255	58578.9
	-0.82001	26.3		-0.82001	682.7		-0.78074	275		-0.78074	51898.9
	-0.81821	26		-0.81821	694.7		-0.77893	322.5		-0.77893	60634.3
	-0.8164	26.4		-0.8164	694.6		-0.77712	352.5		-0.77712	65259
	-0.81459	25.6		-0.81459	676.4		-0.7753	297.5		-0.7753	56009.7
	-0.81278	25.9		-0.81278	637.3		-0.77349	342.5		-0.77349	57551.2
	-0.81097	26.1		-0.81097	663.7		-0.77168	367.5		-0.77168	60120.5
	-0.80916	25.5		-0.80916	674.2		-0.76986	337.5		-0.76986	64231.3
	-0.80735	25.7		-0.80735	660		-0.76805	390		-0.76805	63203.6
	-0.80554	26.1		-0.80554	659.9		-0.76624	287.5		-0.76624	60634.3
	-0.80373	26.2		-0.80373	682.4		-0.76442	357.5		-0.76442	59606.6
	-0.80192	26		-0.80192	672.5		-0.76261	332.5		-0.76261	58578.9
	-0.8001	25.3		-0.8001	675.6		-0.76079	335		-0.76079	60634.3
	-0.79829	25.1		-0.79829	666.3		-0.75898	350		-0.75898	54468.1
	-0.79648	26.1		-0.79648	677.9		-0.75716	317.5		-0.75716	50871.2
	-0.79467	25.6		-0.79467	663.7		-0.75535	370		-0.75535	64745.1
	-0.79286	26.5		-0.79286	621.5		-0.75353	342.5		-0.75353	70911.3
	-0.79104	26.6		-0.79104	642.5		-0.75172	342.5		-0.75172	62689.7
	-0.78923	25.9		-0.78923	617.8		-0.7499	320		-0.7499	58578.9
	-0.78742	26.2		-0.78742	633.1		-0.74808	382.5		-0.74808	77591.4
	-0.78561	26.4		-0.78561	632.1		-0.74627	327.5		-0.74627	53954.3
	-0.78379	25.6		-0.78379	649.7		-0.74445	332.5		-0.74445	61662
	-0.78198	26		-0.78198	638.8		-0.74263	342.5		-0.74263	58578.9
	-0.78017	26		-0.78017	667.4		-0.74082	320		-0.74082	55495.8
	-0.77835	26.2		-0.77835	661.1		-0.739	362.5		-0.739	66286.7
	-0.77654	25.9		-0.77654	634.3		-0.73718	352.5		-0.73718	57551.2
	-0.77472	26.5		-0.77472	627.2		-0.73536	347.5		-0.73536	61148.2
	-0.77291	26.2		-0.77291	664.4		-0.73355	440		-0.73355	62175.9
	-0.77109	25.6		-0.77109	630		-0.73173	335		-0.73173	82216
	-0.76928	26.2		-0.76928	602.4		-0.72991	292.5		-0.72991	62689.7
	-0.76746	26.1		-0.76746	611.8		-0.72809	337.5		-0.72809	63203.6
	-0.76565	26.4		-0.76565	631.8		-0.72627	322.5		-0.72627	59092.8
	-0.76383	26.3		-0.76383	619.7		-0.72445	330		-0.72445	60634.3
	-0.76202	26.6		-0.76202	624		-0.72263	300		-0.72263	67828.2
	-0.7602	26		-0.7602	642.8		-0.72081	360		-0.72081	59092.8
	-0.75838	26.7		-0.75838	575.2		-0.71899	317.5		-0.71899	59092.8
	-0.75657	25.2		-0.75657	637.1		-0.71718	392.5		-0.71718	69369.8
	-0.75475	26.4		-0.75475	643.2		-0.71535	352.5		-0.71535	67314.4
	-0.75293	26.6		-0.75293	642.9		-0.71353	345		-0.71353	65259
	-0.75112	25.8		-0.75112	618		-0.71171	317.5		-0.71171	62175.9
	-0.7493	26		-0.7493	600.7		-0.70989	355		-0.70989	74508.3
	-0.74748	26.8		-0.74748	644.6		-0.70807	365		-0.70807	69369.8
	-0.74566	26.6		-0.74566	558.8		-0.70625	377.5		-0.70625	58578.9
	-0.74384	26.8		-0.74384	641.8		-0.70443	337.5		-0.70443	76049.8
	-0.74203	26.1		-0.74203	625.8		-0.70261	330		-0.70261	68342.1
	-0.74021	27		-0.74021	610.4		-0.70079	340		-0.70079	64231.3
	-0.73839	26.3		-0.73839	626.6		-0.69896	420		-0.69896	60120.5
	-0.73657	25.6		-0.73657	549.3		-0.69714	365		-0.69714	68855.9
	-0.73475	26.5		-0.73475	633.4		-0.69532	382.5		-0.69532	68855.9
	-0.73293	26.4		-0.73293	600.9		-0.6935	345		-0.6935	67314.4
	-0.73111	27.2		-0.73111	594.5		-0.69167	330		-0.69167	61662
	-0.72929	25.9		-0.72929	600		-0.68985	410		-0.68985	70911.3
	-0.72747	25.7		-0.72747	614.3		-0.68803	360		-0.68803	68855.9
	-0.72565	25.9		-0.72565	575.7		-0.6862	385		-0.6862	65772.8
	-0.72383	26.2		-0.72383	598.3		-0.68438	375		-0.68438	62689.7
	-0.72201	26		-0.72201	578		-0.68256	352.5		-0.68256	65259
	-0.72019	26.3		-0.72019	580.1		-0.68073	330		-0.68073	64745.1
	-0.71837	25.7		-0.71837	550		-0.67891	355		-0.67891	62175.9
	-0.71654	25.8		-0.71654	600.3		-0.67708	390		-0.67708	61662
	-0.71472	26.2		-0.71472	578.7		-0.67526	420		-0.67526	63717.4
	-0.7129	25.5		-0.7129	586.7		-0.67343	290		-0.67343	63717.4
	-0.71108	24.8		-0.71108	622.1		-0.67161	395		-0.67161	55495.8
	-0.70926	25.7		-0.70926	613.4		-0.66978	395		-0.66978	64231.3
	-0.70743	25.7		-0.70743	575.5		-0.66796	392.5		-0.66796	71425.2
	-0.70561	25.5		-0.70561	568.7		-0.66613	397.5		-0.66613	61662
	-0.70379	25.6		-0.70379	626.1		-0.66431	380		-0.66431	66800.5
	-0.70197	25.6		-0.70197	627		-0.66248	377.5		-0.66248	66800.5
	-0.70014	25		-0.70014	600.9		-0.66065	382.5		-0.66065	65259
	-0.69832	25		-0.69832	601.1		-0.65883	380		-0.65883	65259
	-0.6965	25.4		-0.6965	655.4		-0.657	377.5		-0.657	77077.5
	-0.69467	25.7		-0.69467	584.7		-0.65517	360		-0.65517	59092.8
	-0.69285	25.7		-0.69285	647.9		-0.65335	400		-0.65335	69883.6
	-0.69102	25.6		-0.69102	643.1		-0.65152	330		-0.65152	58578.9
	-0.6892	26.1		-0.6892	627.9		-0.64969	400		-0.64969	64231.3
	-0.68737	25.7		-0.68737	631.2		-0.64787	295		-0.64787	64745.1
	-0.68555	25.3		-0.68555	663		-0.64604	380		-0.64604	72966.7
	-0.68372	26.1		-0.68372	626.6		-0.64421	345		-0.64421	57551.2
	-0.6819	25.6		-0.6819	673		-0.64238	360		-0.64238	59606.6
	-0.68007	26.6		-0.68007	666		-0.64055	335		-0.64055	70397.5
	-0.67825	26		-0.67825	674.9		-0.63872	357.5		-0.63872	59092.8
	-0.67642	25.6		-0.67642	704.5		-0.6369	370		-0.6369	60634.3
	-0.6746	26.2		-0.6746	736.1		-0.63507	330		-0.63507	65772.8
	-0.67277	26		-0.67277	679.6		-0.63324	352.5		-0.63324	69883.6
	-0.67094	26.7		-0.67094	694.9		-0.63141	320		-0.63141	69369.8
	-0.66912	26.7		-0.66912	770.6		-0.62958	400		-0.62958	62175.9
	-0.66729	26.3		-0.66729	723.7		-0.62775	362.5		-0.62775	68855.9
	-0.66546	26.5		-0.66546	767.1		-0.62592	360		-0.62592	56523.5
	-0.66363	25.9		-0.66363	762		-0.62409	435		-0.62409	63717.4
	-0.66181	26.8		-0.66181	739.8		-0.62226	392.5		-0.62226	65259
	-0.65998	27.8		-0.65998	799.5		-0.62043	365		-0.62043	71939
	-0.65815	27.3		-0.65815	840.3		-0.6186	372.5		-0.6186	68342.1
	-0.65632	26.9		-0.65632	831.5		-0.61677	377.5		-0.61677	68855.9
	-0.6545	27.2		-0.6545	859.6		-0.61493	370		-0.61493	68342.1
	-0.65267	27.6		-0.65267	854.1		-0.6131	377.5		-0.6131	65259
	-0.65084	29		-0.65084	890		-0.61127	397.5		-0.61127	70397.5
	-0.64901	28.1		-0.64901	875.5		-0.60944	385		-0.60944	71425.2
	-0.64718	28.2		-0.64718	969		-0.60761	400		-0.60761	61662
	-0.64535	28.5		-0.64535	928.1		-0.60578	385		-0.60578	79132.9
	-0.64352	28.3		-0.64352	942.3		-0.60394	290		-0.60394	55495.8
	-0.64169	28.5		-0.64169	974.5		-0.60211	382.5		-0.60211	67828.2
	-0.63986	28.9		-0.63986	989.1		-0.60028	387.5		-0.60028	64745.1
	-0.63803	28.8		-0.63803	1016.2		-0.59845	385		-0.59845	54982
	-0.6362	28.9		-0.6362	960.7		-0.59661	325		-0.59661	70911.3
	-0.63437	28.6		-0.63437	945.1		-0.59478	350		-0.59478	70397.5
	-0.63254	29.1		-0.63254	993.1		-0.59295	352.5		-0.59295	69883.6
	-0.63071	28.1		-0.63071	1010.5		-0.59111	400		-0.59111	67314.4
	-0.62888	28.6		-0.62888	993.6		-0.58928	352.5		-0.58928	62175.9
	-0.62705	28.4		-0.62705	982.9		-0.58745	357.5		-0.58745	57037.4
	-0.62522	27.8		-0.62522	925.1		-0.58561	455		-0.58561	71939
	-0.62339	28.4		-0.62339	908.6		-0.58378	392.5		-0.58378	58578.9
	-0.62155	27.7		-0.62155	861.5		-0.58194	372.5		-0.58194	67314.4
	-0.61972	27.3		-0.61972	914.8		-0.58011	405		-0.58011	73480.6
	-0.61789	26.7		-0.61789	859.7		-0.57827	325		-0.57827	59606.6
	-0.61606	27		-0.61606	793.1		-0.57644	330		-0.57644	60634.3
	-0.61422	26.6		-0.61422	835.9		-0.5746	342.5		-0.5746	88382.2
	-0.61239	25.1		-0.61239	782.3		-0.57277	407.5		-0.57277	69883.6
	-0.61056	25.2		-0.61056	710.6		-0.57093	440		-0.57093	57551.2
	-0.60873	25.9		-0.60873	727.7		-0.5691	352.5		-0.5691	76563.7
	-0.60689	24.6		-0.60689	761.6		-0.56726	357.5		-0.56726	77077.5
	-0.60506	25.8		-0.60506	714.2		-0.56543	347.5		-0.56543	69369.8
	-0.60323	24.6		-0.60323	697.2		-0.56359	380		-0.56359	72452.9
	-0.60139	25		-0.60139	687.3		-0.56175	417.5		-0.56175	57037.4
	-0.59956	24.6		-0.59956	690.1		-0.55992	410		-0.55992	71425.2
	-0.59773	24.4		-0.59773	692.6		-0.55808	437.5		-0.55808	58065.1
	-0.59589	24.3		-0.59589	658.8		-0.55624	367.5		-0.55624	79132.9
	-0.59406	24.6		-0.59406	663.1		-0.55441	375		-0.55441	61662
	-0.59222	24.1		-0.59222	652.7		-0.55257	395		-0.55257	79132.9
	-0.59039	24.8		-0.59039	654.3		-0.55073	382.5		-0.55073	73480.6
	-0.58855	23.7		-0.58855	633.2		-0.5489	362.5		-0.5489	57037.4
	-0.58672	24.2		-0.58672	635.3		-0.54706	337.5		-0.54706	64231.3
	-0.58488	24.4		-0.58488	657		-0.54522	332.5		-0.54522	73480.6
	-0.58305	23.7		-0.58305	630		-0.54338	312.5		-0.54338	63203.6
	-0.58121	24.2		-0.58121	603.9		-0.54154	330		-0.54154	76049.8
	-0.57938	24.1		-0.57938	659.3		-0.53971	402.5		-0.53971	77591.4
	-0.57754	23.8		-0.57754	668.5		-0.53787	397.5		-0.53787	60634.3
	-0.5757	24.7		-0.5757	584.9		-0.53603	455		-0.53603	68855.9
	-0.57387	24.7		-0.57387	635.5		-0.53419	412.5		-0.53419	68855.9
	-0.57203	24.2		-0.57203	632.3		-0.53235	437.5		-0.53235	67828.2
	-0.57019	24.5		-0.57019	614.4		-0.53051	342.5		-0.53051	67828.2
	-0.56836	24		-0.56836	627.4		-0.52867	382.5		-0.52867	65772.8
	-0.56652	24.4		-0.56652	646.1		-0.52683	442.5		-0.52683	73480.6
	-0.56468	24.3		-0.56468	620.8		-0.52499	402.5		-0.52499	69369.8
	-0.56285	24.9		-0.56285	599.4		-0.52315	430		-0.52315	69369.8
	-0.56101	24.6		-0.56101	607.1		-0.52131	332.5		-0.52131	72966.7
	-0.55917	24.8		-0.55917	620.4		-0.51947	380		-0.51947	73994.4
	-0.55733	24.7		-0.55733	661.1		-0.51763	370		-0.51763	62175.9
	-0.55549	24.5		-0.55549	638.7		-0.51579	367.5		-0.51579	59606.6
	-0.55366	25.3		-0.55366	625.4		-0.51395	412.5		-0.51395	54468.1
	-0.55182	25.6		-0.55182	621.6		-0.51211	335		-0.51211	72966.7
	-0.54998	26.1		-0.54998	626.6		-0.51027	392.5		-0.51027	78619.1
	-0.54814	26.3		-0.54814	621.8		-0.50843	390		-0.50843	67828.2
	-0.5463	26.2		-0.5463	614.1		-0.50659	450		-0.50659	63203.6
	-0.54446	25.6		-0.54446	587.1		-0.50475	340		-0.50475	75022.1
	-0.54262	26.2		-0.54262	611.3		-0.50291	415		-0.50291	67314.4
	-0.54078	27.4		-0.54078	628.3		-0.50106	357.5		-0.50106	61148.2
	-0.53895	27.7		-0.53895	587.8		-0.49922	315		-0.49922	71939
	-0.53711	26.1		-0.53711	563.2		-0.49738	382.5		-0.49738	69369.8
	-0.53527	26.9		-0.53527	631.9		-0.49554	437.5		-0.49554	56523.5
	-0.53343	27.4		-0.53343	571.4		-0.4937	417.5		-0.4937	62175.9
	-0.53159	27.4		-0.53159	580.7		-0.49185	385		-0.49185	69883.6
	-0.52975	26.9		-0.52975	625.4		-0.49001	375		-0.49001	74508.3
	-0.52791	27.8		-0.52791	594.8		-0.48817	395		-0.48817	62689.7
	-0.52606	28.5		-0.52606	626.5		-0.48633	405		-0.48633	82729.9
	-0.52422	28.9		-0.52422	613.3		-0.48448	417.5		-0.48448	63717.4
	-0.52238	29.4		-0.52238	669		-0.48264	407.5		-0.48264	64231.3
	-0.52054	29.2		-0.52054	678.8		-0.4808	360		-0.4808	66286.7
	-0.5187	29.4		-0.5187	671.2		-0.47895	327.5		-0.47895	56523.5
	-0.51686	29.1		-0.51686	638.6		-0.47711	367.5		-0.47711	68342.1
	-0.51502	29		-0.51502	630.1		-0.47527	390		-0.47527	54982
	-0.51318	30.3		-0.51318	618.8		-0.47342	375		-0.47342	70397.5
	-0.51133	30.3		-0.51133	662.7		-0.47158	347.5		-0.47158	64745.1
	-0.50949	31		-0.50949	708.1		-0.46973	372.5		-0.46973	71939
	-0.50765	32.1		-0.50765	637		-0.46789	422.5		-0.46789	81702.2
	-0.50581	32.4		-0.50581	670.1		-0.46604	372.5		-0.46604	61148.2
	-0.50397	32.7		-0.50397	654.7		-0.4642	422.5		-0.4642	68342.1
	-0.50212	32.5		-0.50212	652.2		-0.46236	445		-0.46236	63203.6
	-0.50028	32.9		-0.50028	681.4		-0.46051	370		-0.46051	71939
	-0.49844	33.8		-0.49844	642.9		-0.45867	415		-0.45867	65259
	-0.49659	34		-0.49659	689.4		-0.45682	367.5		-0.45682	72966.7
	-0.49475	34.4		-0.49475	659.8		-0.45497	392.5		-0.45497	75022.1
	-0.49291	34.9		-0.49291	648.9		-0.45313	367.5		-0.45313	54982
	-0.49106	35.2		-0.49106	653.4		-0.45128	400		-0.45128	65772.8
	-0.48922	35.5		-0.48922	698.6		-0.44944	405		-0.44944	69369.8
	-0.48738	36.9		-0.48738	721.7		-0.44759	312.5		-0.44759	69883.6
	-0.48553	36.7		-0.48553	746.4		-0.44575	435		-0.44575	58065.1
	-0.48369	37.5		-0.48369	675.6		-0.4439	387.5		-0.4439	64745.1
	-0.48185	37.4		-0.48185	701.4		-0.44205	405		-0.44205	64745.1
	-0.48	37.3		-0.48	682.3		-0.44021	382.5		-0.44021	68855.9
	-0.47816	39.4		-0.47816	681.3		-0.43836	337.5		-0.43836	68342.1
	-0.47631	39.2		-0.47631	721.5		-0.43651	437.5		-0.43651	69883.6
	-0.47447	41		-0.47447	752.3		-0.43467	402.5		-0.43467	75022.1
	-0.47262	41.7		-0.47262	745.7		-0.43282	465		-0.43282	71939
	-0.47078	40.9		-0.47078	725.8		-0.43097	420		-0.43097	58065.1
	-0.46893	42		-0.46893	765.7		-0.42913	397.5		-0.42913	75536
	-0.46709	42.3		-0.46709	770.4		-0.42728	425		-0.42728	64231.3
	-0.46524	42.5		-0.46524	753.2		-0.42543	367.5		-0.42543	68855.9
	-0.4634	43.6		-0.4634	772.9		-0.42358	380		-0.42358	72966.7
	-0.46155	45.4		-0.46155	793.1		-0.42174	367.5		-0.42174	65259
	-0.4597	45.7		-0.4597	815.5		-0.41989	402.5		-0.41989	72966.7
	-0.45786	44.8		-0.45786	753.5		-0.41804	412.5		-0.41804	68342.1
	-0.45601	46.9		-0.45601	850.4		-0.41619	347.5		-0.41619	72452.9
	-0.45417	47.4		-0.45417	808.4		-0.41434	362.5		-0.41434	63203.6
	-0.45232	48.6		-0.45232	854.2		-0.4125	330		-0.4125	70911.3
	-0.45047	48.1		-0.45047	828.6		-0.41065	465		-0.41065	64231.3
	-0.44863	49.3		-0.44863	878.2		-0.4088	352.5		-0.4088	71939
	-0.44678	50.5		-0.44678	900.7		-0.40695	355		-0.40695	66800.5
	-0.44493	52.2		-0.44493	979.6		-0.4051	417.5		-0.4051	58065.1
	-0.44309	51.6		-0.44309	919.7		-0.40325	412.5		-0.40325	70397.5
	-0.44124	51.9		-0.44124	907.8		-0.4014	390		-0.4014	68855.9
	-0.43939	53.5		-0.43939	903.3		-0.39955	365		-0.39955	71425.2
	-0.43754	53.7		-0.43754	930.9		-0.3977	390		-0.3977	72966.7
	-0.4357	55.4		-0.4357	947.1		-0.39585	370		-0.39585	76563.7
	-0.43385	54.5		-0.43385	993.9		-0.394	372.5		-0.394	83243.7
	-0.432	55.9		-0.432	1040.1		-0.39215	395		-0.39215	73994.4
	-0.43015	55.6		-0.43015	1044.9		-0.3903	415		-0.3903	85299.1
	-0.4283	56.7		-0.4283	1083.3		-0.38845	450		-0.38845	81188.3
	-0.42646	57.3		-0.42646	1100.5		-0.3866	347.5		-0.3866	60634.3
	-0.42461	57.6		-0.42461	1059.6		-0.38475	377.5		-0.38475	68855.9
	-0.42276	59.3		-0.42276	1151.1		-0.3829	420		-0.3829	73480.6
	-0.42091	61.1		-0.42091	1104.1		-0.38105	417.5		-0.38105	70911.3
	-0.41906	60.1		-0.41906	1135		-0.3792	430		-0.3792	67828.2
	-0.41721	60.6		-0.41721	1112.3		-0.37735	397.5		-0.37735	86840.7
	-0.41536	60.9		-0.41536	1190.5		-0.3755	472.5		-0.3755	82216
	-0.41351	61.4		-0.41351	1266.1		-0.37365	385		-0.37365	77077.5
	-0.41166	61.1		-0.41166	1222.3		-0.3718	450		-0.3718	66800.5
	-0.40982	62.5		-0.40982	1262.7		-0.36995	407.5		-0.36995	79646.8
	-0.40797	60.7		-0.40797	1219.9		-0.3681	457.5		-0.3681	67314.4
	-0.40612	61.3		-0.40612	1324.6		-0.36625	430		-0.36625	83243.7
	-0.40427	61.8		-0.40427	1275.2		-0.36439	437.5		-0.36439	77077.5
	-0.40242	63.6		-0.40242	1333.2		-0.36254	382.5		-0.36254	64231.3
	-0.40057	63.2		-0.40057	1283.5		-0.36069	407.5		-0.36069	64231.3
	-0.39872	62.7		-0.39872	1347.5		-0.35884	330		-0.35884	81702.2
	-0.39687	61.3		-0.39687	1307.6		-0.35699	365		-0.35699	68855.9
	-0.39502	63.1		-0.39502	1311.7		-0.35513	415		-0.35513	83243.7
	-0.39317	62.5		-0.39317	1406.9		-0.35328	380		-0.35328	70397.5
	-0.39131	61.9		-0.39131	1400.1		-0.35143	432.5		-0.35143	81188.3
	-0.38946	62.2		-0.38946	1365.3		-0.34958	437.5		-0.34958	83243.7
	-0.38761	60.8		-0.38761	1352.5		-0.34773	360		-0.34773	78619.1
	-0.38576	62.1		-0.38576	1399.5		-0.34587	382.5		-0.34587	79132.9
	-0.38391	59.8		-0.38391	1336.9		-0.34402	437.5		-0.34402	64745.1
	-0.38206	58.4		-0.38206	1321.2		-0.34217	410		-0.34217	79132.9
	-0.38021	58.7		-0.38021	1361.2		-0.34031	460		-0.34031	81702.2
	-0.37836	59.7		-0.37836	1329.7		-0.33846	370		-0.33846	73994.4
	-0.37651	58.7		-0.37651	1305.2		-0.33661	410		-0.33661	77591.4
	-0.37465	57.6		-0.37465	1373.8		-0.33475	395		-0.33475	72966.7
	-0.3728	57		-0.3728	1307.1		-0.3329	450		-0.3329	68342.1
	-0.37095	57.3		-0.37095	1329.9		-0.33105	412.5		-0.33105	77591.4
	-0.3691	56.4		-0.3691	1371.7		-0.32919	380		-0.32919	78105.2
	-0.36725	54.5		-0.36725	1376.2		-0.32734	457.5		-0.32734	75536
	-0.36539	55.2		-0.36539	1438.4		-0.32549	427.5		-0.32549	73994.4
	-0.36354	54.6		-0.36354	1413.5		-0.32363	405		-0.32363	77591.4
	-0.36169	53.1		-0.36169	1392.9		-0.32178	430		-0.32178	72452.9
	-0.35984	52.5		-0.35984	1454.2		-0.31992	370		-0.31992	73480.6
	-0.35798	52.3		-0.35798	1461.7		-0.31807	417.5		-0.31807	77591.4
	-0.35613	51.9		-0.35613	1463.5		-0.31622	475		-0.31622	69369.8
	-0.35428	51.2		-0.35428	1475.2		-0.31436	405		-0.31436	73994.4
	-0.35243	50.7		-0.35243	1519.2		-0.31251	410		-0.31251	76563.7
	-0.35057	48.8		-0.35057	1584.7		-0.31065	460		-0.31065	71939
	-0.34872	49.1		-0.34872	1592.3		-0.3088	407.5		-0.3088	68342.1
	-0.34687	49.5		-0.34687	1676.1		-0.30694	412.5		-0.30694	85813
	-0.34501	47.5		-0.34501	1624.1		-0.30509	377.5		-0.30509	79646.8
	-0.34316	47.6		-0.34316	1762.8		-0.30323	390		-0.30323	77591.4
	-0.34131	47.5		-0.34131	1754.4		-0.30138	490		-0.30138	82729.9
	-0.33945	46.5		-0.33945	1858		-0.29952	380		-0.29952	75536
	-0.3376	45.7		-0.3376	1811.2		-0.29767	412.5		-0.29767	85813
	-0.33574	45.7		-0.33574	1928.5		-0.29581	400		-0.29581	90951.5
	-0.33389	45.9		-0.33389	1959.7		-0.29396	437.5		-0.29396	74508.3
	-0.33204	46.5		-0.33204	2081.6		-0.2921	490		-0.2921	72452.9
	-0.33018	45		-0.33018	2206.6		-0.29025	395		-0.29025	87354.5
	-0.32833	46.5		-0.32833	2282.9		-0.28839	425		-0.28839	77591.4
	-0.32647	46.7		-0.32647	2427.8		-0.28653	407.5		-0.28653	75536
	-0.32462	47.4		-0.32462	2459.1		-0.28468	435		-0.28468	82729.9
	-0.32276	48.5		-0.32276	2646.2		-0.28282	477.5		-0.28282	68855.9
	-0.32091	50.7		-0.32091	2816.6		-0.28097	412.5		-0.28097	85299.1
	-0.31905	50		-0.31905	3151.7		-0.27911	450		-0.27911	82729.9
	-0.3172	51.6		-0.3172	3259.2		-0.27725	437.5		-0.27725	82729.9
	-0.31534	54.8		-0.31534	3639.3		-0.2754	420		-0.2754	72966.7
	-0.31349	57.1		-0.31349	3958.1		-0.27354	455		-0.27354	70911.3
	-0.31163	59.9		-0.31163	4245.5		-0.27168	467.5		-0.27168	78105.2
	-0.30978	63.7		-0.30978	4469.7		-0.26983	472.5		-0.26983	82216
	-0.30792	65.7		-0.30792	4777		-0.26797	420		-0.26797	80160.6
	-0.30607	67		-0.30607	4836.3		-0.26611	442.5		-0.26611	92493
	-0.30421	70.4		-0.30421	5128.8		-0.26426	417.5		-0.26426	81188.3
	-0.30236	69.7		-0.30236	5248.7		-0.2624	497.5		-0.2624	70911.3
	-0.3005	70.5		-0.3005	5043.6		-0.26054	440		-0.26054	78105.2
	-0.29865	66		-0.29865	4495.4		-0.25869	435		-0.25869	81702.2
	-0.29679	63.3		-0.29679	4375.8		-0.25683	467.5		-0.25683	76049.8
	-0.29493	57.3		-0.29493	3735.3		-0.25497	477.5		-0.25497	77591.4
	-0.29308	51.2		-0.29308	3338.5		-0.25311	385		-0.25311	85299.1
	-0.29122	43.4		-0.29122	2825.4		-0.25126	415		-0.25126	83757.6
	-0.28936	36.5		-0.28936	2299.6		-0.2494	477.5		-0.2494	81702.2
	-0.28751	31.5		-0.28751	1960.1		-0.24754	470		-0.24754	73480.6
	-0.28565	25.6		-0.28565	1598.5		-0.24568	507.5		-0.24568	86840.7
	-0.2838	21		-0.2838	1358.6		-0.24383	450		-0.24383	77077.5
	-0.28194	17.6		-0.28194	1052.2		-0.24197	455		-0.24197	79132.9
	-0.28008	14.4		-0.28008	872		-0.24011	420		-0.24011	73994.4
	-0.27823	12.1		-0.27823	706		-0.23825	417.5		-0.23825	78619.1
	-0.27637	10.1		-0.27637	605.2		-0.23639	457.5		-0.23639	81702.2
	-0.27451	9		-0.27451	545		-0.23454	407.5		-0.23454	87868.4
	-0.27265	7.5		-0.27265	421.6		-0.23268	505		-0.23268	81702.2
	-0.2708	6.6		-0.2708	370.4		-0.23082	437.5		-0.23082	77077.5
	-0.26894	5.3		-0.26894	313.6		-0.22896	475		-0.22896	81188.3
	-0.26708	4.9		-0.26708	257.2		-0.2271	440		-0.2271	78619.1
	-0.26523	4.3		-0.26523	239.4		-0.22524	440		-0.22524	78619.1
	-0.26337	3.3		-0.26337	234		-0.22339	400		-0.22339	78619.1
	-0.26151	3.1		-0.26151	164		-0.22153	465		-0.22153	83243.7
	-0.25965	2.8		-0.25965	154.3		-0.21967	417.5		-0.21967	75022.1
	-0.2578	2.5		-0.2578	158.5		-0.21781	417.5		-0.21781	71425.2
	-0.25594	2.1		-0.25594	131.8		-0.21595	467.5		-0.21595	94034.6
	-0.25408	1.8		-0.25408	130		-0.21409	417.5		-0.21409	76563.7
	-0.25222	1.5		-0.25222	118.9		-0.21223	435		-0.21223	82216
	-0.25036	1.5		-0.25036	94.7		-0.21037	432.5		-0.21037	88382.2
	-0.24851	1.2		-0.24851	107.8		-0.20852	472.5		-0.20852	83757.6
	-0.24665	1		-0.24665	105.9		-0.20666	522.5		-0.20666	87354.5
	-0.24479	1.1		-0.24479	130.4		-0.2048	472.5		-0.2048	95576.1
	-0.24293	0.9		-0.24293	98.4		-0.20294	490		-0.20294	86840.7
	-0.24107	0.9		-0.24107	99.1		-0.20108	442.5		-0.20108	69369.8
	-0.23921	0.7		-0.23921	92.3		-0.19922	500		-0.19922	73480.6
	-0.23736	0.8		-0.23736	123.5		-0.19736	412.5		-0.19736	86326.8
	-0.2355	0.8		-0.2355	95.3		-0.1955	467.5		-0.1955	84271.4
	-0.23364	0.7		-0.23364	93		-0.19364	497.5		-0.19364	81188.3
	-0.23178	0.7		-0.23178	81.3		-0.19178	520		-0.19178	89409.9
	-0.22992	0.6		-0.22992	89.3		-0.18992	480		-0.18992	88382.2
	-0.22806	0.6		-0.22806	88.9		-0.18806	462.5		-0.18806	89923.8
	-0.2262	0.6		-0.2262	89.9		-0.1862	0		-0.1862	0
	-0.22434	0.6		-0.22434	101		-0.18434	0		-0.18434	0
	-0.22248	0.6		-0.22248	102		-0.18248	0		-0.18248	0
	-0.22063	0.8		-0.22063	81.2		-0.18062	0		-0.18062	0
	-0.21877	0.7		-0.21877	100.1		-0.17876	0		-0.17876	0
	-0.21691	0.6		-0.21691	110.8		-0.1769	0		-0.1769	0
	-0.21505	0.6		-0.21505	84.3		-0.17504	0		-0.17504	0
	-0.21319	0.7		-0.21319	103.9		-0.17318	0		-0.17318	0
	-0.21133	0.6		-0.21133	87.2		-0.17132	0		-0.17132	0
	-0.20947	0.6		-0.20947	99.2		-0.16946	0		-0.16946	0
	-0.20761	0.7		-0.20761	108.9		-0.1676	0		-0.1676	0
	-0.20575	0.8		-0.20575	110		-0.16574	0		-0.16574	0
	-0.20389	0.6		-0.20389	100		-0.16388	0		-0.16388	0
	-0.20203	0.7		-0.20203	103		-0.16202	0		-0.16202	0
	-0.20017	0.6		-0.20017	105		-0.16016	0		-0.16016	0
	-0.19831	0.7		-0.19831	99.9		-0.1583	0		-0.1583	0
	-0.19645	0.8		-0.19645	89		-0.15643	0		-0.15643	0
	-0.19459	0.7		-0.19459	84		-0.15457	0		-0.15457	0
	-0.19273	0.6		-0.19273	99.9		-0.15271	0		-0.15271	0
	-0.19087	0.6		-0.19087	90.2		-0.15085	0		-0.15085	0
	-0.18901	0.6		-0.18901	87		-0.14899	0		-0.14899	0
	-0.18715	0.8		-0.18715	98		-0.14713	0		-0.14713	0
	-0.18529	0.6		-0.18529	112.8		-0.14527	0		-0.14527	0
	-0.18343	0.7		-0.18343	88.2		-0.14341	0		-0.14341	0
	-0.18157	0.8		-0.18157	101		-0.14155	0		-0.14155	0
	-0.17971	0.8		-0.17971	107		-0.13968	0		-0.13968	0
	-0.17785	0.8		-0.17785	107.1		-0.13782	0		-0.13782	0
	-0.17599	0.7		-0.17599	116.1		-0.13596	0		-0.13596	0
	-0.17413	0.9		-0.17413	116		-0.1341	0		-0.1341	0
	-0.17227	0.9		-0.17227	139.2		-0.13224	0		-0.13224	0
	-0.17041	1.4		-0.17041	156		-0.13038	0		-0.13038	0
	-0.16854	1.3		-0.16854	214.7		-0.12852	0		-0.12852	0
	-0.16668	1.5		-0.16668	221.8		-0.12665	0		-0.12665	0
	-0.16482	1.7		-0.16482	228.1		-0.12479	0		-0.12479	0
	-0.16296	2.2		-0.16296	281.1		-0.12293	0		-0.12293	0
	-0.1611	2.5		-0.1611	366.8		-0.12107	0		-0.12107	0
	-0.15924	3		-0.15924	416.8		-0.11921	0		-0.11921	0
	-0.15738	3.6		-0.15738	470.1		-0.11735	530		-0.11735	92493
	-0.15552	4.1		-0.15552	585.8		-0.11548	482.5		-0.11548	84785.3
	-0.15366	4.6		-0.15366	645.6		-0.11362	477.5		-0.11362	89409.9
	-0.1518	5.4		-0.1518	706.9		-0.11176	425		-0.11176	82729.9
	-0.14993	6.3		-0.14993	812.1		-0.1099	540		-0.1099	80160.6
	-0.14807	7.3		-0.14807	906.2		-0.10804	502.5		-0.10804	74508.3
	-0.14621	8.5		-0.14621	1142.8		-0.10618	530		-0.10618	94034.6
	-0.14435	9.3		-0.14435	1182.2		-0.10431	485		-0.10431	82729.9
	-0.14249	10.5		-0.14249	1321.2		-0.10245	440		-0.10245	97117.7
	-0.14063	11.6		-0.14063	1424.5		-0.10059	402.5		-0.10059	102770
	-0.13877	12.1		-0.13877	1635.8		-0.09873	525		-0.09873	83243.7
	-0.1369	13		-0.1369	1767.5		-0.09686	592.5		-0.09686	76563.7
	-0.13504	15.1		-0.13504	1985.4		-0.095	460		-0.095	89923.8
	-0.13318	16.1		-0.13318	2010.3		-0.09314	502.5		-0.09314	81702.2
	-0.13132	16.8		-0.13132	2250.1		-0.09128	500		-0.09128	100201
	-0.12946	18.2		-0.12946	2467		-0.08942	522.5		-0.08942	95576.1
	-0.1276	18.7		-0.1276	2570.5		-0.08755	487.5		-0.08755	88382.2
	-0.12573	20		-0.12573	2676.9		-0.08569	525		-0.08569	93006.9
	-0.12387	21.2		-0.12387	2685.7		-0.08383	505		-0.08383	79132.9
	-0.12201	21.4		-0.12201	2874.1		-0.08197	437.5		-0.08197	65772.8
	-0.12015	21.9		-0.12015	3025.7		-0.0801	505		-0.0801	85299.1
	-0.11829	21.8		-0.11829	3104		-0.07824	510		-0.07824	79646.8
	-0.11642	22.1		-0.11642	3130.9		-0.07638	525		-0.07638	99173.1
	-0.11456	20.8		-0.11456	2943.3		-0.07452	495		-0.07452	97117.7
	-0.1127	19.3		-0.1127	2853.3		-0.07265	457.5		-0.07265	78619.1
	-0.11084	17.1		-0.11084	2578.7		-0.07079	535		-0.07079	98659.2
	-0.10898	15.2		-0.10898	2251.6		-0.06893	457.5		-0.06893	91465.3
	-0.10711	12.4		-0.10711	1983.6		-0.06707	490		-0.06707	97117.7
	-0.10525	10.3		-0.10525	1619.3		-0.0652	515		-0.0652	105853
	-0.10339	8.1		-0.10339	1199.7		-0.06334	425		-0.06334	90951.5
	-0.10153	5.7		-0.10153	858.8		-0.06148	550		-0.06148	93006.9
	-0.09966	3.4		-0.09966	504.6		-0.05962	535		-0.05962	87354.5
	-0.0978	1.2		-0.0978	154.2		-0.05775	522.5		-0.05775	95576.1
	-0.09594	0.7		-0.09594	105.1		-0.05589	515		-0.05589	91465.3
	-0.09408	0.6		-0.09408	81		-0.05403	477.5		-0.05403	90951.5
	-0.09221	0.7		-0.09221	105		-0.05216	530		-0.05216	100715
	-0.09035	0.6		-0.09035	85.1		-0.0503	445		-0.0503	93006.9
	-0.08849	0.7		-0.08849	96		-0.04844	527.5		-0.04844	90951.5
	-0.08663	0.7		-0.08663	85		-0.04658	522.5		-0.04658	94034.6
	-0.08476	0.6		-0.08476	88		-0.04471	490		-0.04471	90951.5
	-0.0829	0.6		-0.0829	84		-0.04285	552.5		-0.04285	94548.4
	-0.08104	0.8		-0.08104	103		-0.04099	545		-0.04099	88382.2
	-0.07918	0.7		-0.07918	102		-0.03912	532.5		-0.03912	100201
	-0.07731	0.7		-0.07731	90		-0.03726	437.5		-0.03726	97117.7
	-0.07545	0.7		-0.07545	114		-0.0354	487.5		-0.0354	85813
	-0.07359	0.7		-0.07359	99		-0.03354	440		-0.03354	91465.3
	-0.07173	0.6		-0.07173	98		-0.03167	497.5		-0.03167	87868.4
	-0.06986	0.7		-0.06986	98		-0.02981	485		-0.02981	75536
	-0.068	0.6		-0.068	91		-0.02795	527.5		-0.02795	89409.9
	-0.06614	0.6		-0.06614	112		-0.02608	492.5		-0.02608	89923.8
	-0.06427	0.7		-0.06427	85		-0.02422	520		-0.02422	98145.4
	-0.06241	0.8		-0.06241	109		-0.02236	447.5		-0.02236	88896.1
	-0.06055	0.6		-0.06055	96		-0.02049	455		-0.02049	94548.4
	-0.05869	0.7		-0.05869	100		-0.01863	512.5		-0.01863	91465.3
	-0.05682	0.7		-0.05682	92		-0.01677	480		-0.01677	92493
	-0.05496	0.6		-0.05496	89		-0.0149	477.5		-0.0149	98145.4
	-0.0531	0.6		-0.0531	108		-0.01304	522.5		-0.01304	96090
	-0.05123	0.7		-0.05123	103		-0.01118	542.5		-0.01118	85813
	-0.04937	0.6		-0.04937	94		-0.00932	512.5		-0.00932	77591.4
	-0.04751	0.6		-0.04751	83		-0.00745	487.5		-0.00745	84785.3
	-0.04565	0.5		-0.04565	96		-0.00559	495		-0.00559	91979.2
	-0.04378	0.8		-0.04378	96		-0.00373	517.5		-0.00373	88382.2
	-0.04192	0.6		-0.04192	94		-0.00186	465		-0.00186	95576.1
	-0.04006	0.6		-0.04006	86		1.69e-16	497.5		1.69e-16	80160.6
	-0.03819	0.6		-0.03819	93		0.00186	560		0.00186	88896.1
	-0.03633	0.9		-0.03633	115		0.00373	555		0.00373	100201
	-0.03447	0.7		-0.03447	100		0.00559	475		0.00559	90951.5
	-0.0326	0.6		-0.0326	96		0.00745	552.5		0.00745	89923.8
	-0.03074	0.7		-0.03074	90		0.00932	470		0.00932	87354.5
	-0.02888	0.7		-0.02888	77		0.01118	507.5		0.01118	112533
	-0.02702	0.7		-0.02702	96		0.01304	510		0.01304	105853
	-0.02515	0.7		-0.02515	113		0.01491	465		0.01491	95576.1
	-0.02329	0.8		-0.02329	86		0.01677	547.5		0.01677	91979.2
	-0.02143	0.6		-0.02143	84		0.01863	462.5		0.01863	102770
	-0.01956	0.6		-0.01956	86		0.02049	565		0.02049	89923.8
	-0.0177	0.7		-0.0177	97		0.02236	597.5		0.02236	101228
	-0.01584	0.5		-0.01584	79		0.02422	592.5		0.02422	99686.9
	-0.01397	0.7		-0.01397	100		0.02608	532.5		0.02608	92493
	-0.01211	0.6		-0.01211	87		0.02795	570		0.02795	87868.4
	-0.01025	0.6		-0.01025	80		0.02981	512.5		0.02981	97117.7
	-0.00838	0.6		-0.00838	88		0.03167	517.5		0.03167	97631.5
	-0.00652	0.6		-0.00652	86		0.03354	512.5		0.03354	90437.6
	-0.00466	0.6		-0.00466	76		0.0354	545		0.0354	110478
	-0.00279	0.6		-0.00279	98		0.03726	537.5		0.03726	112019
	-0.000932	0.7		-0.000932	88		0.03913	537.5		0.03913	104312
	0.000932	0.7		0.000932	83		0.04099	515		0.04099	88382.2
	0.00279	0.6		0.00279	114		0.04285	525		0.04285	101228
	0.00466	0.7		0.00466	89		0.04472	610		0.04472	106367
	0.00652	0.6		0.00652	93		0.04658	577.5		0.04658	98145.4
	0.00838	0.6		0.00838	101		0.04844	527.5		0.04844	93006.9
	0.01025	0.7		0.01025	96		0.0503	592.5		0.0503	103798
	0.01211	0.6		0.01211	96		0.05217	572.5		0.05217	108422
	0.01397	0.7		0.01397	92		0.05403	560		0.05403	115102
	0.01584	0.7		0.01584	104		0.05589	615		0.05589	113561
	0.0177	0.6		0.0177	91		0.05776	565		0.05776	101742
	0.01956	0.6		0.01956	115		0.05962	535		0.05962	102256
	0.02143	0.8		0.02143	86		0.06148	582.5		0.06148	101742
	0.02329	0.6		0.02329	105		0.06335	537.5		0.06335	93520.7
	0.02515	0.6		0.02515	102		0.06521	575		0.06521	90437.6
	0.02702	0.6		0.02702	78		0.06707	630		0.06707	101228
	0.02888	0.6		0.02888	85		0.06893	515		0.06893	94034.6
	0.03074	0.6		0.03074	97		0.0708	595		0.0708	94548.4
	0.0326	0.6		0.0326	85		0.07266	520		0.07266	100715
	0.03447	0.7		0.03447	109		0.07452	572.5		0.07452	108936
	0.03633	0.7		0.03633	93		0.07639	577.5		0.07639	117158
	0.03819	0.7		0.03819	92		0.07825	540		0.07825	114589
	0.04006	0.6		0.04006	114		0.08011	585		0.08011	115102
	0.04192	0.6		0.04192	86		0.08197	600		0.08197	97117.7
	0.04378	0.7		0.04378	96		0.08384	577.5		0.08384	101742
	0.04565	0.6		0.04565	121		0.0857	560		0.0857	114075
	0.04751	0.6		0.04751	97		0.08756	635		0.08756	95576.1
	0.04937	0.6		0.04937	102		0.08942	602.5		0.08942	100201
	0.05123	0.7		0.05123	102		0.09129	595		0.09129	105853
	0.0531	0.5		0.0531	87		0.09315	585		0.09315	90951.5
	0.05496	0.7		0.05496	88		0.09501	597.5		0.09501	98145.4
	0.05682	0.7		0.05682	99		0.09687	662.5		0.09687	116130
	0.05869	0.6		0.05869	86		0.09874	1162.5		0.09874	227122
	0.06055	0.7		0.06055	107		0.1006	11165		0.1006	2.29331e+06
	0.06241	0.6		0.06241	90		0.10246	19900		0.10246	4.00854e+06
	0.06427	0.7		0.06427	88		0.10433	22520		0.10433	4.58149e+06
	0.06614	0.7		0.06614	85		0.10619	21902.5		0.10619	4.39393e+06
	0.068	0.6		0.068	90		0.10805	21507.5		0.10805	4.41037e+06
	0.06986	0.6		0.06986	93		0.10991	21427.5		0.10991	4.26084e+06
	0.07173	0.7		0.07173	80		0.11177	20395		0.11177	4.15807e+06
	0.07359	0.7		0.07359	78		0.11364	20025		0.11364	4.10515e+06
	0.07545	0.6		0.07545	105		0.1155	19452.5		0.1155	3.98491e+06
	0.07731	0.6		0.07731	97		0.11736	19135		0.11736	3.89807e+06
	0.07918	0.6		0.07918	81		0.11922	18722.5		0.11922	3.77269e+06
	0.08104	0.6		0.08104	106		0.12109	18092.5		0.12109	3.62521e+06
	0.0829	0.7		0.0829	87		0.12295	17692.5		0.12295	3.63395e+06
	0.08476	0.5		0.08476	87		0.12481	16895		0.12481	3.42019e+06
	0.08663	0.6		0.08663	92		0.12667	14795		0.12667	2846729
	0.08849	0.6		0.08849	100		0.12853	11987.5		0.12853	2.35909e+06
	0.09035	0.6		0.09035	95		0.1304	9725		0.1304	1.85294e+06
	0.09221	0.7		0.09221	100		0.13226	8610		0.13226	1.69622e+06
	0.09408	0.7		0.09408	99.9		0.13412	7820		0.13412	1.53384e+06
	0.09594	0.7		0.09594	112.1		0.13598	7155		0.13598	1.45214e+06
	0.0978	2.2		0.0978	384.6		0.13784	6690		0.13784	1.27538e+06
	0.09966	7.3		0.09966	1284.2		0.13971	6280		0.13971	1.19367e+06
	0.10153	16.1		0.10153	2378.4		0.14157	5387.5		0.14157	1.03284e+06
	0.10339	23.2		0.10339	3314.7		0.14343	4907.5		0.14343	892558
	0.10525	26.5		0.10525	3643.8		0.14529	4432.5		0.14529	873545
	0.10711	25.9		0.10711	3572		0.14715	3737.5		0.14715	658756
	0.10898	24.7		0.10898	3374.7		0.14901	2822.5		0.14901	348904
	0.11084	23.5		0.11084	3080		0.15088	1482.5		0.15088	218900
	0.1127	22.2		0.1127	2917.9		0.15274	872.5		0.15274	125379
	0.11456	19.6		0.11456	2646.9		0.1546	707.5		0.1546	114589
	0.11642	18.9		0.11642	2467.3		0.15646	657.5		0.15646	115102
	0.11829	17		0.11829	2215		0.15832	662.5		0.15832	119727
	0.12015	16		0.12015	2040.8		0.16018	722.5		0.16018	117672
	0.12201	14.4		0.12201	1886		0.16205	667.5		0.16205	113561
	0.12387	14.7		0.12387	1820.7		0.16391	695		0.16391	113561
	0.12573	13.7		0.12573	1648.6		0.16577	657.5		0.16577	124352
	0.1276	13.5		0.1276	1445		0.16763	765		0.16763	119213
	0.12946	12.3		0.12946	1368.6		0.16949	732.5		0.16949	140795
	0.13132	12.1		0.13132	1269.1		0.17135	962.5		0.17135	152614
	0.13318	12		0.13318	1104.1		0.17321	1255		0.17321	194235
	0.13504	11.6		0.13504	1031.1		0.17507	2000		0.17507	263091
	0.1369	11.7		0.1369	952.8		0.17693	2980		0.17693	341196
	0.13877	12.3		0.13877	861.1		0.1788	4985		0.1788	566263
	0.14063	11.6		0.14063	809.6		0.18066	8047.5		0.18066	796981
	0.14249	11.5		0.14249	694.2		0.18252	12657.5		0.18252	1.07806e+06
	0.14435	12		0.14435	657.2		0.18438	19367.5		0.18438	1534870
	0.14621	12.4		0.14621	615		0.18624	27837.5		0.18624	2.0739e+06
	0.14807	12.8		0.14807	620.1		0.1881	38965		0.1881	2.66894e+06
	0.14993	13.2		0.14993	626.7		0.18996	53120		0.18996	3422241
	0.1518	13.9		0.1518	569		0.19182	70765		0.19182	4.15088e+06
	0.15366	15.6		0.15366	592.8		0.19368	89680		0.19368	4.96533e+06
	0.15552	16.5		0.15552	688.4		0.19554	110700		0.19554	5.61792e+06
	0.15738	17.4		0.15738	607		0.1974	133532		0.1974	6.56392e+06
	0.15924	18.8		0.15924	668.8		0.19926	157155		0.19926	7.41742e+06
	0.1611	19.5		0.1611	631.8		0.20112	179110		0.20112	8.01041e+06
	0.16296	20.7		0.16296	681.6		0.20298	200220		0.20298	8.66146e+06
	0.16482	21.5		0.16482	699.7		0.20484	217458		0.20484	9.23491e+06
	0.16668	23.2		0.16668	711.8		0.2067	234948		0.2067	9.80888e+06
	0.16854	23.7		0.16854	750.6		0.20856	249748		0.20856	10222500
	0.17041	24.9		0.17041	764.1		0.21042	264350		0.21042	10573500
	0.17227	26.4		0.17227	799.4		0.21228	270510		0.21228	10839200
	0.17413	26.8		0.17413	836.2		0.21414	281858		0.21414	11179300
	0.17599	28.8		0.17599	812.9		0.216	289195		0.216	11120200
	0.17785	30.4		0.17785	858.9		0.21786	293362		0.21786	11274400
	0.17971	31.4		0.17971	877.9		0.21972	297850		0.21972	11200400
	0.18157	32.4		0.18157	833.4		0.22158	310715		0.22158	11405400
	0.18343	34.4		0.18343	932.8		0.22344	313248		0.22344	11255400
	0.18529	35.9		0.18529	892.5		0.2253	321865		0.2253	11252300
	0.18715	36.5		0.18715	977.7		0.22716	328170		0.22716	11186500
	0.18901	39.2		0.18901	1002.6		0.22902	327982		0.22902	10957300
	0.19087	39.4		0.19087	981.5		0.23088	333208		0.23088	10890000
	0.19273	40.9		0.19273	1011.6		0.23274	333962		0.23274	10630000
	0.19459	42.6		0.19459	1046.2		0.2346	335598		0.2346	10557600
	0.19645	44.2		0.19645	1030.5		0.23646	333592		0.23646	10214300
	0.19831	44.1		0.19831	1073.3		0.23831	332748		0.23831	10039600
	0.20017	44		0.20017	1118.2		0.24017	332690		0.24017	9.94454e+06
	0.20203	47.6		0.20203	1103.6		0.24203	329640		0.24203	9.53346e+06
	0.20389	48.7		0.20389	1120.6		0.24389	329622		0.24389	9.47642e+06
	0.20575	48.8		0.20575	1131.5		0.24575	326582		0.24575	9.06688e+06
	0.20761	50		0.20761	1106.2		0.24761	322338		0.24761	8.78889e+06
	0.20947	52.5		0.20947	1217.8		0.24947	319745		0.24947	8.60236e+06
	0.21133	52.6		0.21133	1164.4		0.25133	322268		0.25133	8.38141e+06
	0.21319	53		0.21319	1190.6		0.25318	316945		0.25318	8129107
	0.21505	56.8		0.21505	1289.6		0.25504	309930		0.25504	7.85625e+06
	0.21691	58.5		0.21691	1335.5		0.2569	309192		0.2569	7.56439e+06
	0.21877	57.4		0.21877	1327		0.25876	303950		0.25876	7.27817e+06
	0.22063	57.6		0.22063	1331.7		0.26062	303850		0.26062	7.21291e+06
	0.22248	59.6		0.22248	1349.1		0.26248	305835		0.26248	6.9231e+06
	0.22434	60.3		0.22434	1437.7		0.26433	297792		0.26433	6.84962e+06
	0.2262	61.6		0.2262	1503.5		0.26619	299955		0.26619	6762266
	0.22806	61.7		0.22806	1508.9		0.26805	301988		0.26805	6.42364e+06
	0.22992	62.8		0.22992	1536.2		0.26991	299798		0.26991	6.35376e+06
	0.23178	63.9		0.23178	1529.1		0.27176	298048		0.27176	6.20577e+06
	0.23364	64.4		0.23364	1570.6		0.27362	293915		0.27362	6.06651e+06
	0.2355	64.7		0.2355	1660.4		0.27548	297712		0.27548	5943703
	0.23736	66.7		0.23736	1660.3		0.27734	299168		0.27734	5.97248e+06
	0.23921	68.7		0.23921	1719.3		0.27919	301610		0.27919	5.80805e+06
	0.24107	67.1		0.24107	1808.7		0.28105	301810		0.28105	5.68215e+06
	0.24293	68.7		0.24293	1920.7		0.28291	297768		0.28291	5.60199e+06
	0.24479	70.4		0.24479	2113.4		0.28477	300775		0.28477	5.65286e+06
	0.24665	70.7		0.24665	2097.1		0.28662	300140		0.28662	5.53314e+06
	0.24851	72		0.24851	2127.5		0.28848	300632		0.28848	5.50282e+06
	0.25036	72.7		0.25036	2212.9		0.29034	303445		0.29034	5.46685e+06
	0.25222	76.1		0.25222	2534.4		0.29219	301958		0.29219	5.3425e+06
	0.25408	76.1		0.25408	2533.4		0.29405	299252		0.29405	5.37898e+06
	0.25594	79.1		0.25594	2851.9		0.29591	301470		0.29591	5.39286e+06
	0.2578	79.1		0.2578	2850.8		0.29776	299548		0.29776	5.31167e+06
	0.25965	84.8		0.25965	3240.3		0.29962	296595		0.29962	5.24178e+06
	0.26151	85.8		0.26151	3410.8		0.30148	296945		0.30148	5.39388e+06
	0.26337	89.9		0.26337	3825.3		0.30333	294352		0.30333	5.18886e+06
	0.26523	95.4		0.26523	4116.8		0.30519	292300		0.30519	5.21609e+06
	0.26708	101.6		0.26708	4622.3		0.30705	288688		0.30705	5.23562e+06
	0.26894	108.2		0.26894	5078.8		0.3089	287790		0.3089	5.28341e+06
	0.2708	114.7		0.2708	5706.9		0.31076	278750		0.31076	5.1904e+06
	0.27265	124.4		0.27265	6355.2		0.31261	275512		0.31261	5.06862e+06
	0.27451	135.8		0.27451	7189.2		0.31447	270645		0.31447	5.24949e+06
	0.27637	144		0.27637	7983.4		0.31632	266915		0.31632	5261824
	0.27823	159.1		0.27823	8919.6		0.31818	259548		0.31818	5.06759e+06
	0.28008	165.9		0.28008	9858.6		0.32004	253218		0.32004	5.11949e+06
	0.28194	178.1		0.28194	10904.6		0.32189	246990		0.32189	5080435
	0.2838	188.2		0.2838	11696.5		0.32375	235192		0.32375	4.82402e+06
	0.28565	192.5		0.28565	12440.3		0.3256	229425		0.3256	4.76596e+06
	0.28751	194.9		0.28751	12963.3		0.32746	220460		0.32746	4741294
	0.28936	202		0.28936	13559.5		0.32931	211645		0.32931	4.74335e+06
	0.29122	196.4		0.29122	13332.6		0.33117	204355		0.33117	4.59125e+06
	0.29308	193		0.29308	13381.4		0.33302	195732		0.33302	4.64007e+06
	0.29493	182.9		0.29493	12873.5		0.33488	185160		0.33488	4.43555e+06
	0.29679	173.4		0.29679	12358.3		0.33673	179500		0.33673	4.46073e+06
	0.29865	160.8		0.29865	11656.3		0.33859	170950		0.33859	4.23875e+06
	0.3005	150.3		0.3005	10712.6		0.34044	163072		0.34044	4.22693e+06
	0.30236	139.1		0.30236	9893.8		0.34229	154765		0.34229	4.12981e+06
	0.30421	127.8		0.30421	9077.2		0.34415	146235		0.34415	4.06044e+06
	0.30607	117.8		0.30607	8047.2		0.346	141470		0.346	3.82613e+06
	0.30792	105.8		0.30792	7271.6		0.34786	132725		0.34786	3.8102e+06
	0.30978	98.4		0.30978	6533.4		0.34971	128450		0.34971	3.68071e+06
	0.31163	90.6		0.31163	5870.4		0.35156	121925		0.35156	3.60671e+06
	0.31349	84		0.31349	5285		0.35342	115330		0.35342	3.44331e+06
	0.31534	77.6		0.31534	4683.9		0.35527	110302		0.35527	3463349
	0.3172	73.7		0.3172	4442.3		0.35713	103228		0.35713	3.265e+06
	0.31905	69.3		0.31905	3974.8		0.35898	103222		0.35898	3.265e+06
	0.32091	66.1		0.32091	3726.7		0.36083	95990		0.36083	3.14579e+06
	0.32276	62.4		0.32276	3398.7		0.36269	95990		0.36269	3.14528e+06
	0.32462	59.5		0.32462	3142.4		0.36454	90210		0.36454	3035312
	0.32647	58.4		0.32647	3065.2		0.36639	85772.5		0.36639	2.89041e+06
	0.32833	55.8		0.32833	2783.8		0.36824	82680		0.36824	2.85803e+06
	0.33018	54.1		0.33018	2551.4		0.3701	80035		0.3701	2.72906e+06
	0.33204	52.1		0.33204	2453.2		0.37195	76225		0.37195	2747556
	0.33389	51.8		0.33389	2391.5		0.3738	74897.5		0.3738	2.63913e+06
	0.33574	50.5		0.33574	2227.5		0.37565	73555		0.37565	2.61704e+06
	0.3376	50.8		0.3376	2188.4		0.37751	70612.5		0.37751	2.58672e+06
	0.33945	50.2		0.33945	2056		0.37936	68712.5		0.37936	2.51581e+06
	0.34131	48.2		0.34131	1999.7		0.38121	67830		0.38121	2.42383e+06
	0.34316	47.1		0.34316	1931.5		0.38306	65007.5		0.38306	2.38478e+06
	0.34501	48.2		0.34501	1888.8		0.38492	63120		0.38492	2.35549e+06
	0.34687	47.2		0.34687	1815		0.38677	63015		0.38677	2322602
	0.34872	47.1		0.34872	1773.9		0.38862	60000		0.38862	2.27276e+06
	0.35057	47		0.35057	1753.4		0.39047	59460		0.39047	2.23936e+06
	0.35243	46.6		0.35243	1668.5		0.39232	57942.5		0.39232	2.13042e+06
	0.35428	46.6		0.35428	1581.3		0.39417	56000		0.39417	2.18129e+06
	0.35613	46		0.35613	1566.3		0.39602	54702.5		0.39602	2.10473e+06
	0.35798	46.5		0.35798	1638		0.39788	53630		0.39788	2.01378e+06
	0.35984	45		0.35984	1502.9		0.39973	52330		0.39973	2.06054e+06
	0.36169	46.7		0.36169	1462.2		0.40158	50947.5		0.40158	1962907
	0.36354	45.9		0.36354	1452.5		0.40343	50977.5		0.40343	2.00042e+06
	0.36539	45.5		0.36539	1436.7		0.40528	49882.5		0.40528	1.9999e+06
	0.36725	45.6		0.36725	1428		0.40713	48975		0.40713	1.96085e+06
	0.3691	46.2		0.3691	1370		0.40898	47657.5		0.40898	1.91306e+06
	0.37095	45.7		0.37095	1365.6		0.41083	46465		0.41083	1843180
	0.3728	46.1		0.3728	1350.6		0.41268	45782.5		0.41268	1.77946e+06
	0.37465	47		0.37465	1278.1		0.41453	44635		0.41453	1.78255e+06
	0.37651	46.3		0.37651	1321		0.41638	44235		0.41638	1.80413e+06
	0.37836	47.9		0.37836	1344		0.41823	43095		0.41823	1.75428e+06
	0.38021	46.7		0.38021	1326.9		0.42008	42510		0.42008	1.77227e+06
	0.38206	46.9		0.38206	1285.7		0.42193	41960		0.42193	1699302
	0.38391	46.4		0.38391	1384.5		0.42378	40762.5		0.42378	1.7065e+06
	0.38576	47.2		0.38576	1289.9		0.42563	40277.5		0.42563	1.7142e+06
	0.38761	47.1		0.38761	1239.6		0.42748	39597.5		0.42748	1.67412e+06
	0.38946	47.4		0.38946	1265.2		0.42933	39572.5		0.42933	1.68029e+06
	0.39131	47.6		0.39131	1293.4		0.43118	37912.5		0.43118	1.5955e+06
	0.39317	47.2		0.39317	1282.8		0.43302	38015		0.43302	1.63147e+06
	0.39502	47		0.39502	1237.8		0.43487	37055		0.43487	1.57392e+06
	0.39687	47.4		0.39687	1345		0.43672	36415		0.43672	1.53949e+06
	0.39872	47.6		0.39872	1302		0.43857	36132.5		0.43857	1.50866e+06
	0.40057	47		0.40057	1222.4		0.44042	35427.5		0.44042	1.50712e+06
	0.40242	47.1		0.40242	1216.1		0.44227	34932.5		0.44227	1.49428e+06
	0.40427	47.1		0.40427	1232.4		0.44411	34530		0.44411	1.51277e+06
	0.40612	47.4		0.40612	1210		0.44596	32795		0.44596	1.46601e+06
	0.40797	46.9		0.40797	1170.3		0.44781	33210		0.44781	1.49325e+06
	0.40982	46		0.40982	1145.9		0.44966	32632.5		0.44966	1.44135e+06
	0.41166	45.9		0.41166	1138		0.4515	31807.5		0.4515	1.43107e+06
	0.41351	45		0.41351	1105.7		0.45335	31755		0.45335	1.40641e+06
	0.41536	45.2		0.41536	1122.3		0.4552	31522.5		0.4552	1.46396e+06
	0.41721	45.5		0.41721	1032		0.45705	30665		0.45705	1.40178e+06
	0.41906	44.4		0.41906	1045.9		0.45889	29652.5		0.45889	1.35451e+06
	0.42091	43.7		0.42091	1044.4		0.46074	29617.5		0.46074	1.40487e+06
	0.42276	43.4		0.42276	999.3		0.46259	28720		0.46259	1.38483e+06
	0.42461	42.9		0.42461	999.1		0.46443	29287.5		0.46443	1.34372e+06
	0.42646	42.9		0.42646	975.1		0.46628	27457.5		0.46628	1.35194e+06
	0.4283	41.7		0.4283	919.3		0.46813	27507.5		0.46813	1.3355e+06
	0.43015	41.2		0.43015	958.3		0.46997	27487.5		0.46997	1.3468e+06
	0.432	41.4		0.432	923.4		0.47182	27230		0.47182	1.29696e+06
	0.43385	41.5		0.43385	897.7		0.47366	27072.5		0.47366	1.31186e+06
	0.4357	40		0.4357	917.2		0.47551	26657.5		0.47551	1243517
	0.43754	39.1		0.43754	846.6		0.47736	26537.5		0.47736	1.24249e+06
	0.43939	39.1		0.43939	815.6		0.4792	26005		0.4792	1.28051e+06
	0.44124	38.1		0.44124	805.5		0.48105	25265		0.48105	1.23273e+06
	0.44309	38.1		0.44309	897.2		0.48289	25057.5		0.48289	1.28925e+06
	0.44493	37.3		0.44493	825.1		0.48474	24450		0.48474	1267668
	0.44678	36.1		0.44678	854.2		0.48658	24145		0.48658	1.2687e+06
	0.44863	36.4		0.44863	778.3		0.48843	23702.5		0.48843	1.21371e+06
	0.45047	34.4		0.45047	742.5		0.49027	23272.5		0.49027	1.18956e+06
	0.45232	34.6		0.45232	751.4		0.49212	23377.5		0.49212	1233240
	0.45417	33.7		0.45417	750.3		0.49396	22785		0.49396	1.20344e+06
	0.45601	33.7		0.45601	752.3		0.4958	22887.5		0.4958	1.17569e+06
	0.45786	33.6		0.45786	724.8		0.49765	22502.5		0.49765	1.18134e+06
	0.4597	32.6		0.4597	751.5		0.49949	21802.5		0.49949	1.16079e+06
	0.46155	32.3		0.46155	758.8		0.50134	22247.5		0.50134	1.18083e+06
	0.4634	31.5		0.4634	721		0.50318	21520		0.50318	1.20395e+06
	0.46524	30.8		0.46524	690.1		0.50502	21215		0.50502	1212686
	0.46709	30.4		0.46709	710.2		0.50687	21360		0.50687	1.17261e+06
	0.46893	29.4		0.46893	742.2		0.50871	20527.5		0.50871	1.13972e+06
	0.47078	30.1		0.47078	736		0.51055	20252.5		0.51055	1099639
	0.47262	29		0.47262	704.8		0.5124	19797.5		0.5124	1.14948e+06
	0.47447	28.7		0.47447	640.9		0.51424	19842.5		0.51424	1.15205e+06
	0.47631	28.3		0.47631	673.2		0.51608	19282.5		0.51608	1140747
	0.47816	28.6		0.47816	678.1		0.51792	19615		0.51792	1.14383e+06
	0.48	27.5		0.48	668.2		0.51977	19047.5		0.51977	1.15359e+06
	0.48185	26.8		0.48185	682.5		0.52161	19312.5		0.52161	1.09039e+06
	0.48369	26.3		0.48369	688.3		0.52345	18810		0.52345	1.11865e+06
	0.48553	25.2		0.48553	645		0.52529	18850		0.52529	1.11917e+06
	0.48738	25.3		0.48738	583.9		0.52713	18382.5		0.52713	1.06778e+06
	0.48922	25.9		0.48922	622.2		0.52898	18690		0.52898	1.05339e+06
	0.49106	24.6		0.49106	630		0.53082	18215		0.53082	1.07395e+06
	0.49291	24		0.49291	638.4		0.53266	17510		0.53266	1.08217e+06
	0.49475	24.1		0.49475	610.3		0.5345	17537.5		0.5345	1.05904e+06
	0.49659	23.5		0.49659	604.8		0.53634	17327.5		0.53634	1.10889e+06
	0.49844	23.7		0.49844	644.1		0.53818	17500		0.53818	1.06521e+06
	0.50028	22.8		0.50028	603		0.54002	17107.5		0.54002	1.04723e+06
	0.50212	22.2		0.50212	608.6		0.54186	16815		0.54186	1.07652e+06
	0.50397	22		0.50397	620		0.5437	16817.5		0.5437	1062128
	0.50581	21.7		0.50581	588.6		0.54554	16600		0.54554	1.08217e+06
	0.50765	21.5		0.50765	591		0.54738	16425		0.54738	1021020
	0.50949	21.2		0.50949	585.3		0.54922	16260		0.54922	997383
	0.51133	20.6		0.51133	578.2		0.55106	16097.5		0.55106	1.04723e+06
	0.51318	20.9		0.51318	598.9		0.5529	16270		0.5529	1.03592e+06
	0.51502	20.9		0.51502	566.6		0.55474	15897.5		0.55474	1.03644e+06
	0.51686	20.8		0.51686	607.1		0.55658	15985		0.55658	1.01485e+06
	0.5187	19.8		0.5187	611.9		0.55842	15995		0.55842	1000466
	0.52054	20.1		0.52054	592.5		0.56026	15280		0.56026	1.01228e+06
	0.52238	19.4		0.52238	595.8		0.5621	15640		0.5621	1.0164e+06
	0.52422	19.4		0.52422	582.5		0.56393	14785		0.56393	957303
	0.52606	19.8		0.52606	594.5		0.56577	15460		0.56577	1.02153e+06
	0.52791	19.2		0.52791	624.6		0.56761	15410		0.56761	994300
	0.52975	18.4		0.52975	516.1		0.56945	14800		0.56945	999438
	0.53159	18.8		0.53159	580.7		0.57129	15325		0.57129	1.07652e+06
	0.53343	18.5		0.53343	561.7		0.57312	15032.5		0.57312	963469
	0.53527	18.3		0.53527	582.7		0.57496	14737.5		0.57496	934693
	0.53711	18.8		0.53711	538		0.5768	14332.5		0.5768	932638
	0.53895	18.1		0.53895	530.3		0.57864	14667.5		0.57864	997897
	0.54078	17.7		0.54078	576.8		0.58047	14405		0.58047	952164
	0.54262	17.7		0.54262	554.7		0.58231	14845		0.58231	992244
	0.54446	17.7		0.54446	597.1		0.58415	14172.5		0.58415	971176
	0.5463	17		0.5463	568.9		0.58598	14075		0.58598	960386
	0.54814	17.3		0.54814	554.9		0.58782	14367.5		0.58782	977343
	0.54998	16.7		0.54998	538.8		0.58966	14110		0.58966	960386
	0.55182	16.9		0.55182	572.6		0.59149	14612.5		0.59149	979912
	0.55366	17.2		0.55366	575.7		0.59333	14290		0.59333	953706
	0.55549	16.7		0.55549	567.1		0.59516	14257.5		0.59516	989161
	0.55733	16.5		0.55733	557.8		0.597	13820		0.597	957816
	0.55917	16.6		0.55917	556.1		0.59883	13715		0.59883	958844
	0.56101	17		0.56101	568.9		0.60067	14007.5		0.60067	960900
	0.56285	16.7		0.56285	577.2		0.6025	13665		0.6025	900265
	0.56468	16.2		0.56468	609.9		0.60434	13770		0.60434	929555
	0.56652	16.5		0.56652	587.1		0.60617	14025		0.60617	985050
	0.56836	16.4		0.56836	589.1		0.60801	13662.5		0.60801	951650
	0.57019	16.4		0.57019	522.3		0.60984	13787.5		0.60984	926472
	0.57203	15.8		0.57203	581.9		0.61168	13617.5		0.61168	969635
	0.57387	15.8		0.57387	610.5		0.61351	13717.5		0.61351	898724
	0.5757	16.3		0.5757	575.8		0.61534	13490		0.61534	930068
	0.57754	16.3		0.57754	577.2		0.61718	13392.5		0.61718	911570
	0.57938	16.5		0.57938	599.5		0.61901	13480		0.61901	903862
	0.58121	16		0.58121	618.4		0.62084	13362.5		0.62084	919792
	0.58305	15.7		0.58305	589.4		0.62268	13430		0.62268	933666
	0.58488	15.8		0.58488	602.2		0.62451	13382.5		0.62451	894613
	0.58672	15.9		0.58672	651.6		0.62634	13445		0.62634	915681
	0.58855	16.3		0.58855	586.5		0.62817	13072.5		0.62817	903862
	0.59039	16		0.59039	640.7		0.63001	12972.5		0.63001	902834
	0.59222	16.1		0.59222	624.5		0.63184	13105		0.63184	909514
	0.59406	15.3		0.59406	638.6		0.63367	13230		0.63367	912084
	0.59589	15.9		0.59589	596.7		0.6355	13175		0.6355	889988
	0.59773	15.9		0.59773	622.4		0.63733	12782.5		0.63733	884850
	0.59956	15.8		0.59956	607.7		0.63917	12880		0.63917	857102
	0.60139	16.6		0.60139	693.5		0.641	12947.5		0.641	894099
	0.60323	16		0.60323	665.9		0.64283	12980		0.64283	888447
	0.60506	16.2		0.60506	638.6		0.64466	13077.5		0.64466	889474
	0.60689	16.5		0.60689	701.7		0.64649	12582.5		0.64649	916708
	0.60873	16.5		0.60873	675		0.64832	12505		0.64832	861213
	0.61056	17.2		0.61056	729.8		0.65015	12700		0.65015	858130
	0.61239	16.8		0.61239	718.9		0.65198	12712.5		0.65198	852477
	0.61422	17.1		0.61422	701.8		0.65381	12337.5		0.65381	864810
	0.61606	17.8		0.61606	767.3		0.65564	12462.5		0.65564	841686
	0.61789	17.9		0.61789	746.1		0.65747	12517.5		0.65747	827298
	0.61972	18		0.61972	780.8		0.6593	12642.5		0.6593	851963
	0.62155	18.3		0.62155	829.2		0.66113	12442.5		0.66113	872517
	0.62339	17.9		0.62339	814.1		0.66296	12282.5		0.66296	863268
	0.62522	18.6		0.62522	876.2		0.66478	12297.5		0.66478	856074
	0.62705	18.3		0.62705	840.9		0.66661	12062.5		0.66661	869948
	0.62888	18.9		0.62888	823.9		0.66844	12120		0.66844	831409
	0.63071	18.2		0.63071	858.6		0.67027	11990		0.67027	874059
	0.63254	19		0.63254	853.9		0.6721	11745		0.6721	843742
	0.63437	18.3		0.63437	841.3		0.67393	11577.5		0.67393	856588
	0.6362	18.7		0.6362	881		0.67575	11762.5		0.67575	824729
	0.63803	18.4		0.63803	859.1		0.67758	11697.5		0.67758	827298
	0.63986	18.6		0.63986	879.4		0.67941	11467.5		0.67941	824215
	0.64169	19.4		0.64169	891.8		0.68123	11680		0.68123	846825
	0.64352	18.3		0.64352	851.6		0.68306	11325		0.68306	846311
	0.64535	18.1		0.64535	820.2		0.68489	11592.5		0.68489	849908
	0.64718	17.9		0.64718	811.8		0.68671	11410		0.68671	840659
	0.64901	17.8		0.64901	782.3		0.68854	11632.5		0.68854	812911
	0.65084	17.4		0.65084	765		0.69037	11060		0.69037	815994
	0.65267	17.3		0.65267	764.6		0.69219	11677.5		0.69219	860699
	0.6545	17.3		0.6545	741.2		0.69402	11062.5		0.69402	806231
	0.65632	17.1		0.65632	736.1		0.69584	11482.5		0.69584	817535
	0.65815	17.7		0.65815	702.6		0.69767	11062.5		0.69767	833465
	0.65998	17.1		0.65998	687.5		0.69949	11520		0.69949	794926
	0.66181	17.3		0.66181	660.8		0.70132	11345		0.70132	834492
	0.66363	17		0.66363	656.7		0.70314	11312.5		0.70314	846311
	0.66546	16.8		0.66546	655.8		0.70497	11145		0.70497	837062
	0.66729	16.6		0.66729	630.8		0.70679	11285		0.70679	848366
	0.66912	16.8		0.66912	695.1		0.70861	11450		0.70861	848880
	0.67094	16.8		0.67094	618.1		0.71044	10932.5		0.71044	802120
	0.67277	17.2		0.67277	654.9		0.71226	11052.5		0.71226	806744
	0.6746	16.3		0.6746	633.5		0.71408	10962.5		0.71408	815480
	0.67642	16.3		0.67642	582		0.71591	10887.5		0.71591	819591
	0.67825	16		0.67825	614.2		0.71773	10732.5		0.71773	795954
	0.68007	16.3		0.68007	621.7		0.71955	10987.5		0.71955	799037
	0.6819	16.7		0.6819	608.9		0.72138	11012.5		0.72138	803661
	0.68372	15.6		0.68372	583.1		0.7232	10735		0.7232	791329
	0.68555	16.4		0.68555	593.7		0.72502	10762.5		0.72502	825757
	0.68737	16.2		0.68737	579.3		0.72684	10750		0.72684	812397
	0.6892	15.8		0.6892	518.9		0.72866	11085		0.72866	782594
	0.69102	15.8		0.69102	558.8		0.73049	11310		0.73049	798523
	0.69285	15.9		0.69285	560.6		0.73231	10615		0.73231	773858
	0.69467	16.4		0.69467	584.3		0.73413	9955		0.73413	776941
	0.6965	15.8		0.6965	535.4		0.73595	10622.5		0.73595	795440
	0.69832	16.2		0.69832	550.9		0.73777	10692.5		0.73777	797495
	0.70014	15.9		0.70014	513.7		0.73959	10575		0.73959	808800
	0.70197	15.7		0.70197	544.5		0.74141	10590		0.74141	789788
	0.70379	15.9		0.70379	564.1		0.74323	10615		0.74323	797495
	0.70561	15.5		0.70561	524.3		0.74505	10372.5		0.74505	807772
	0.70743	16.2		0.70743	555.4		0.74687	10482.5		0.74687	778483
	0.70926	15.6		0.70926	553.6		0.74869	10405		0.74869	753304
	0.71108	16.5		0.71108	537.6		0.75051	10382.5		0.75051	771289
	0.7129	15.7		0.7129	569.3		0.75233	10495		0.75233	742513
	0.71472	15.3		0.71472	506		0.75414	10532.5		0.75414	754846
	0.71654	15.4		0.71654	523.3		0.75596	10200		0.75596	751763
	0.71837	15.8		0.71837	543.3		0.75778	10187.5		0.75778	801606
	0.72019	15.8		0.72019	542.7		0.7596	10397.5		0.7596	788246
	0.72201	15.8		0.72201	548.2		0.76142	10470		0.76142	800064
	0.72383	15.5		0.72383	507.2		0.76324	10402.5		0.76324	745596
	0.72565	15.4		0.72565	532		0.76505	10215		0.76505	770775
	0.72747	15.5		0.72747	535.3		0.76687	10697.5		0.76687	770261
	0.72929	0		0.72929	0		0.76869	10540		0.76869	765123
	0.73111	0		0.73111	0		0.7705	10570		0.7705	759470
	0.73293	0		0.73293	0		0.77232	11025		0.77232	763581
	0.73475	0		0.73475	0		0.77414	10517.5		0.77414	776941
	0.73657	0		0.73657	0		0.77595	10407.5		0.77595	744055
	0.73839	0		0.73839	0		0.77777	10505		0.77777	762040
	0.74021	0		0.74021	0		0.77958	10632.5		0.77958	743027
	0.74203	0		0.74203	0		0.7814	10807.5		0.7814	738402
	0.74384	0		0.74384	0		0.78321	10687.5		0.78321	744055
	0.74566	0		0.74566	0		0.78503	10432.5		0.78503	743027
	0.74748	21.3		0.74748	526.3		0.78684	10432.5		0.78684	762553
	0.7493	21.3		0.7493	575.9		0.78866	10320		0.78866	734292
	0.75112	21.8		0.75112	574.5		0.79047	10532.5		0.79047	744569
	0.75293	21.8		0.75293	546.6		0.79229	10382.5		0.79229	772830
	0.75475	22.1		0.75475	535.4		0.7941	10455		0.7941	764095
	0.75657	21.8		0.75657	566.1		0.79591	10365		0.79591	715793
	0.75838	21.6		0.75838	525.8		0.79773	10447.5		0.79773	729667
	0.7602	22.1		0.7602	553.7		0.79954	10512.5		0.79954	745082
	0.76202	21.3		0.76202	536.1		0.80135	10232.5		0.80135	759984
	0.76383	22.1		0.76383	573.5		0.80317	10665		0.80317	735833
	0.76565	21.5		0.76565	580.8		0.80498	10315		0.80498	738916
	0.76746	21.5		0.76746	556.6		0.80679	10440		0.80679	713224
	0.76928	22		0.76928	596.3		0.8086	10435		0.8086	743541
	0.77109	22.2		0.77109	576.9		0.81041	10710		0.81041	767178
	0.77291	22		0.77291	617.8		0.81223	10647.5		0.81223	745596
	0.77472	21.7		0.77472	586.2		0.81404	10235		0.81404	741999
	0.77654	21.9		0.77654	614.8		0.81585	10462.5		0.81585	734292
	0.77835	21.9		0.77835	589.4		0.81766	10590		0.81766	732236
	0.78017	21.8		0.78017	605.3		0.81947	10355		0.81947	752276
	0.78198	21.4		0.78198	580.7		0.82128	10570		0.82128	736347
	0.78379	21.4		0.78379	586.1		0.82309	10720		0.82309	740458
	0.78561	21.4		0.78561	582		0.8249	10455		0.8249	761012
	0.78742	21		0.78742	574.6		0.82671	10610		0.82671	748680
	0.78923	21.4		0.78923	616.2		0.82852	10425		0.82852	710141
	0.79104	21.2		0.79104	560.7		0.83033	10550		0.83033	767178
	0.79286	21.4		0.79286	560.3		0.83214	0		0.83214	0
	0.79467	21.3		0.79467	578.2		0.83394	0		0.83394	0
	0.79648	20.6		0.79648	588.2		0.83575	0		0.83575	0
	0.79829	20.9		0.79829	564.2		0.83756	0		0.83756	0
	0.8001	21.2		0.8001	594.8		0.83937	0		0.83937	0
	0.80192	20.9		0.80192	592.6		0.84118	0		0.84118	0
	0.80373	21.3		0.80373	585.3		0.84298	0		0.84298	0
	0.80554	20.7		0.80554	605.5		0.84479	0		0.84479	0
	0.80735	21		0.80735	618.7		0.8466	0		0.8466	0
	0.80916	20.9		0.80916	642.4		0.84841	0		0.84841	0
	0.81097	20.9		0.81097	622		0.85021	0		0.85021	0
	0.81278	21.4		0.81278	612.1		0.85202	0		0.85202	0
	0.81459	21.5		0.81459	625.3		0.85382	0		0.85382	0
	0.8164	21		0.8164	601.7		0.85563	0		0.85563	0
	0.81821	21		0.81821	593.6		0.85744	0		0.85744	0
	0.82001	21.1		0.82001	636.6		0.85924	0		0.85924	0
	0.82182	21.3		0.82182	614.2		0.86105	0		0.86105	0
	0.82363	20.8		0.82363	608.9		0.86285	0		0.86285	0
	0.82544	21.3		0.82544	627.2		0.86465	0		0.86465	0
	0.82725	21.9		0.82725	630.3		0.86646	0		0.86646	0
	0.82906	21.6		0.82906	659.3		0.86826	0		0.86826	0
	0.83086	21.9		0.83086	612.6		0.87007	0		0.87007	0
	0.83267	21.8		0.83267	609.8		0.87187	0		0.87187	0
	0.83448	21.6		0.83448	621.4		0.87367	0		0.87367	0
	0.83628	21.7		0.83628	676.1		0.87548	0		0.87548	0
	0.83809	21.7		0.83809	647.8		0.87728	0		0.87728	0
	0.8399	21.8		0.8399	666.2		0.87908	0		0.87908	0
	0.8417	22.1		0.8417	651.2		0.88088	0		0.88088	0
	0.84351	22.1		0.84351	663		0.88269	0		0.88269	0
	0.84531	22.2		0.84531	676.7		0.88449	0		0.88449	0
	0.84712	22.1		0.84712	708.6		0.88629	0		0.88629	0
	0.84892	22.1		0.84892	700.2		0.88809	0		0.88809	0
	0.85073	22.3		0.85073	698.6		0.88989	0		0.88989	0
	0.85253	22.7		0.85253	742		0.89169	0		0.89169	0
	0.85434	22.3		0.85434	743.1		0.89349	0		0.89349	0
	0.85614	22.4		0.85614	770.3		0.89529	0		0.89529	0
	0.85794	23.3		0.85794	691.6		0.89709	0		0.89709	0
	0.85975	22.8		0.85975	761.2		0.89889	12465		0.89889	747138
	0.86155	23		0.86155	749.4		0.90069	12635		0.90069	745596
	0.86335	23.5		0.86335	799.2		0.90249	12797.5		0.90249	762553
	0.86516	23.4		0.86516	759.8		0.90429	12935		0.90429	775914
	0.86696	23.4		0.86696	756.2		0.90609	13202.5		0.90609	777455
	0.86876	23.5		0.86876	812.9		0.90789	13187.5		0.90789	770775
	0.87056	23.5		0.87056	765.7		0.90969	13245		0.90969	830382
	0.87237	23.5		0.87237	791		0.91149	13670		0.91149	753818
	0.87417	24		0.87417	815.4		0.91328	13907.5		0.91328	766664
	0.87597	23.4		0.87597	813.3		0.91508	13285		0.91508	790301
	0.87777	23.8		0.87777	833.9		0.91688	13725		0.91688	815994
	0.87957	23		0.87957	775		0.91867	14107.5		0.91867	808800
	0.88137	23.8		0.88137	776.5		0.92047	13700		0.92047	822160
	0.88317	23.7		0.88317	807		0.92227	13750		0.92227	808286
	0.88497	23.3		0.88497	800.3		0.92406	13897.5		0.92406	793898
	0.88677	23.4		0.88677	795.9		0.92586	13600		0.92586	769234
	0.88857	23.7		0.88857	797.6		0.92766	13805		0.92766	791329
	0.89037	23.4		0.89037	802		0.92945	13515		0.92945	771289
	0.89217	23.6		0.89217	831.7		0.93125	14115		0.93125	758443
	0.89397	22.9		0.89397	812.2		0.93304	13897.5		0.93304	816508
	0.89577	23.6		0.89577	788.7		0.93484	14107.5		0.93484	775914
	0.89756	23.6		0.89756	792.4		0.93663	13942.5		0.93663	770261
	0.89936	23.8		0.89936	768.2		0.93842	13757.5		0.93842	775914
	0.90116	23.4		0.90116	767		0.94022	13812.5		0.94022	763581
	0.90296	23.8		0.90296	760.7		0.94201	13837.5		0.94201	795440
	0.90475	22.9		0.90475	749.6		0.9438	13567.5		0.9438	813425
	0.90655	23.8		0.90655	787.8		0.9456	13647.5		0.9456	767178
	0.90835	23.4		0.90835	765		0.94739	13735		0.94739	782594
	0.91014	23.2		0.91014	764.6		0.94918	13682.5		0.94918	763581
	0.91194	23.5		0.91194	714.9		0.95097	13385		0.95097	801092
	0.91374	23.4		0.91374	727.9		0.95277	13935		0.95277	760498
	0.91553	23.2		0.91553	684.2		0.95456	13565		0.95456	776427
	0.91733	23.6		0.91733	708.3		0.95635	13520		0.95635	782594
	0.91912	22.8		0.91912	707.2		0.95814	13230		0.95814	778483
	0.92092	23.3		0.92092	711.1		0.95993	13645		0.95993	780538
	0.92271	23		0.92271	711.9		0.96172	13172.5		0.96172	787732
	0.92451	23.8		0.92451	703.1		0.96351	13337.5		0.96351	804175
	0.9263	23.5		0.9263	720.3		0.9653	13370		0.9653	800064
	0.92809	23.5		0.92809	671.6		0.96709	13007.5		0.96709	780024
	0.92989	23.7		0.92989	723.2		0.96888	12907.5		0.96888	754332
	0.93168	23.8		0.93168	705.9		0.97067	12897.5		0.97067	779510
	0.93347	23.3		0.93347	705.8		0.97246	12945		0.97246	776941
	0.93527	23.5		0.93527	684		0.97425	13065		0.97425	768720
	0.93706	23.1		0.93706	720.9		0.97604	12680		0.97604	765636
	0.93885	23.3		0.93885	713.5		0.97782	12700		0.97782	791329
	0.94064	23.5		0.94064	650.8		0.97961	12375		0.97961	796981
	0.94243	23.6		0.94243	707.3		0.9814	12545		0.9814	774886
	0.94423	23.5		0.94423	689.3		0.98319	12562.5		0.98319	770775
	0.94602	23.2		0.94602	705.9		0.98497	12517.5		0.98497	741999
	0.94781	23.7		0.94781	704.7		0.98676	12632.5		0.98676	782080
	0.9496	23.1		0.9496	663.9		0.98855	12225		0.98855	799551
	0.95139	23.8		0.95139	662.3		0.99033	12780		0.99033	738402
	0.95318	23.8		0.95318	674.1		0.99212	12490		0.99212	806744
	0.95497	23.8		0.95497	664.8		0.99391	12085		0.99391	783621
	0.95676	23.5		0.95676	650.6		0.99569	12647.5		0.99569	789788
	0.95855	24		0.95855	681.1		0.99748	12360		0.99748	768720
	0.96033	24.2		0.96033	629.3		0.99926	12680		0.99926	803661
	0.96212	23.5		0.96212	657.1		1.00105	12132.5		1.00105	758443
	0.96391	24		0.96391	649.6		1.00283	11710		1.00283	782594
	0.9657	24		0.9657	659.4		1.00461	12420		1.00461	797495
	0.96749	23.6		0.96749	668.8		1.0064	12222.5		1.0064	774372
	0.96928	23.5		0.96928	676.6		1.00818	12417.5		1.00818	804175
	0.97106	23.7		0.97106	681		1.00996	12142.5		1.00996	793898
	0.97285	24.1		0.97285	661.9		1.01175	12702.5		1.01175	765636
	0.97464	23.7		0.97464	682		1.01353	12320		1.01353	795954
	0.97642	24.4		0.97642	640.6		1.01531	11960		1.01531	778483
	0.97821	24.2		0.97821	646.5		1.01709	12415		1.01709	783621
	0.97999	24.4		0.97999	685		1.01888	12415		1.01888	775400
	0.98178	24.1		0.98178	653		1.02066	12075		1.02066	795954
	0.98357	24		0.98357	690.4		1.02244	11957.5		1.02244	776427
	0.98535	24.7		0.98535	714.1		1.02422	12220		1.02422	769747
	0.98714	24.4		0.98714	689.9		1.026	12105		1.026	800578
	0.98892	24		0.98892	674.4		1.02778	12025		1.02778	782080
	0.9907	24.6		0.9907	651.9		1.02956	12175		1.02956	757929
	0.99249	24.5		0.99249	652.6		1.03134	12340		1.03134	783107
	0.99427	24.7		0.99427	645.1		1.03312	12382.5		1.03312	803661
	0.99605	24.9		0.99605	668.2		1.0349	12100		1.0349	815994
	0.99784	25.3		0.99784	667.8		1.03668	12462.5		1.03668	830896
	0.99962	24.9		0.99962	692.6		1.03845	12312.5		1.03845	790301
	1.0014	24.7		1.0014	608.4		1.04023	12425		1.04023	779510
	1.00319	25.2		1.00319	665.7		1.04201	12135		1.04201	788246
	1.00497	24.9		1.00497	686.7		1.04379	12632.5		1.04379	809828
	1.00675	25		1.00675	669.5		1.04557	12302.5		1.04557	817535
	1.00853	25		1.00853	657.1		1.04734	12307.5		1.04734	797495
	1.01031	25.4		1.01031	677.3		1.04912	12420		1.04912	800064
	1.01209	25.8		1.01209	624.1		1.0509	12240		1.0509	824215
	1.01387	25.1		1.01387	669.2		1.05267	12395		1.05267	792871
	1.01565	25.3		1.01565	632.6		1.05445	12140		1.05445	827812
	1.01743	24.9		1.01743	656.5		1.05622	12485		1.05622	841686
	1.01921	25.1		1.01921	687.8		1.058	12637.5		1.058	842200
	1.02099	25		1.02099	712.1		1.05977	12882.5		1.05977	842714
	1.02277	25.4		1.02277	671		1.06155	12600		1.06155	827812
	1.02455	25.7		1.02455	653.7		1.06332	13090		1.06332	840659
	1.02633	25.6		1.02633	638.6		1.0651	13015		1.0651	827298
	1.02811	26		1.02811	669.3		1.06687	12477.5		1.06687	823702
	1.02988	26.1		1.02988	662.2		1.06864	12547.5		1.06864	846825
	1.03166	25.8		1.03166	672.7		1.07042	13237.5		1.07042	828326
	1.03344	26.2		1.03344	651.3		1.07219	12985		1.07219	818563
	1.03522	26.4		1.03522	674.8		1.07396	13052.5		1.07396	835006
	1.03699	26.3		1.03699	632.5		1.07574	12845		1.07574	875600
	1.03877	26.4		1.03877	678.3		1.07751	12980		1.07751	844769
	1.04055	26.6		1.04055	667		1.07928	13165		1.07928	835006
	1.04232	27.4		1.04232	682.2		1.08105	12882.5		1.08105	851963
	1.0441	26.5		1.0441	709		1.08282	12790		1.08282	867893
	1.04587	26.7		1.04587	687		1.08459	13025		1.08459	860185
	1.04765	26.8		1.04765	733.1		1.08636	12865		1.08636	835520
	1.04942	27.5		1.04942	717.1		1.08813	13047.5		1.08813	843742
	1.0512	27.3		1.0512	655.3		1.0899	13277.5		1.0899	885364
	1.05297	27.4		1.05297	673.6		1.09167	13580		1.09167	881253
	1.05474	27		1.05474	662.4		1.09344	13182.5		1.09344	873031
	1.05652	27.3		1.05652	711.3		1.09521	13452.5		1.09521	861213
	1.05829	28.1		1.05829	654.3		1.09698	13397.5		1.09698	856074
	1.06006	27.5		1.06006	706.9		1.09875	13477.5		1.09875	873545
	1.06184	28.4		1.06184	724.2		1.10052	13355		1.10052	878684
	1.06361	27.6		1.06361	711.6		1.10229	13115		1.10229	874059
	1.06538	27.5		1.06538	654.2		1.10405	13290		1.10405	915681
	1.06715	28.6		1.06715	698.2		1.10582	13485		1.10582	888447
	1.06892	27.7		1.06892	687.1		1.10759	13695		1.10759	868406
	1.07069	28.5		1.07069	688.8		1.10935	13825		1.10935	859157
	1.07247	28.3		1.07247	696.6		1.11112	13790		1.11112	903348
	1.07424	27.8		1.07424	720.8		1.11289	14020		1.11289	862754
	1.07601	28.3		1.07601	721.1		1.11465	13657.5		1.11465	895127
	1.07778	28.3		1.07778	693.6		1.11642	13852.5		1.11642	893071
	1.07955	28.4		1.07955	741.7		1.11818	13995		1.11818	888960
	1.08132	28.6		1.08132	701.8		1.11995	14307.5		1.11995	929041
	1.08308	28.3		1.08308	730.6		1.12171	13930		1.12171	931096
	1.08485	28.7		1.08485	790.9		1.12347	14220		1.12347	906431
	1.08662	28.6		1.08662	732.5		1.12524	14177.5		1.12524	934693
	1.08839	28.6		1.08839	697		1.127	14450		1.127	938290
	1.09016	29.5		1.09016	720.7		1.12877	14355		1.12877	930582
	1.09192	28.4		1.09192	724		1.13053	14070		1.13053	901293
	1.09369	28.8		1.09369	708.3		1.13229	14200		1.13229	942915
	1.09546	29.2		1.09546	707.8		1.13405	14517.5		1.13405	895641
	1.09722	28.6		1.09722	761.2		1.13582	14407.5		1.13582	943429
	1.09899	29.2		1.09899	734.1		1.13758	14682.5		1.13758	939318
	1.10076	29.3		1.10076	699.3		1.13934	14662.5		1.13934	978884
	1.10252	28.6		1.10252	733.1		1.1411	15005		1.1411	949595
	1.10429	29.3		1.10429	740.7		1.14286	14992.5		1.14286	984537
	1.10605	29.2		1.10605	740.4		1.14462	14235		1.14462	930068
	1.10782	29.1		1.10782	745.2		1.14638	15137.5		1.14638	944456
	1.10958	29.2		1.10958	706.4		1.14814	14787.5		1.14814	991217
	1.11135	30.2		1.11135	719.7		1.1499	15112.5		1.1499	976315
	1.11311	30.1		1.11311	779.1		1.15166	14852.5		1.15166	935721
	1.11487	30		1.11487	788.6		1.15342	14900		1.15342	944970
	1.11664	30.1		1.11664	736.6		1.15518	15282.5		1.15518	931096
	1.1184	29.6		1.1184	784.9		1.15693	15500		1.15693	994300
	1.12016	29.7		1.12016	750.3		1.15869	14880		1.15869	949081
	1.12192	29.7		1.12192	756		1.16045	15507.5		1.16045	935207
	1.12369	30.4		1.12369	747.8		1.16221	15320		1.16221	987620
	1.12545	30.4		1.12545	721.2		1.16396	15392.5		1.16396	959358
	1.12721	30.5		1.12721	767.2		1.16572	14935		1.16572	1.00817e+06
	1.12897	30.2		1.12897	749.1		1.16748	15512.5		1.16748	1.0241e+06
	1.13073	30.6		1.13073	807		1.16923	15400		1.16923	956789
	1.13249	30.4		1.13249	815.1		1.17099	15280		1.17099	997897
	1.13425	31.2		1.13425	781.7		1.17274	15722.5		1.17274	1.00509e+06
	1.13601	30.8		1.13601	773.5		1.1745	15780		1.1745	999438
	1.13777	30.5		1.13777	819.2		1.17625	15372.5		1.17625	986592
	1.13953	30.5		1.13953	757		1.17801	16060		1.17801	1.02719e+06
	1.14129	31.4		1.14129	773.6		1.17976	16102.5		1.17976	1.01691e+06
	1.14305	30.8		1.14305	811.5		1.18151	15837.5		1.18151	1.02462e+06
	1.1448	30.9		1.1448	772.9		1.18327	16212.5		1.18327	1.05904e+06
	1.14656	31.3		1.14656	824.4		1.18502	15872.5		1.18502	1.02513e+06
	1.14832	31.3		1.14832	798.5		1.18677	16255		1.18677	1.02051e+06
	1.15008	31.6		1.15008	794.6		1.18853	16060		1.18853	1062128
	1.15183	31.3		1.15183	821.2		1.19028	16257.5		1.19028	1.07035e+06
	1.15359	31.6		1.15359	799.6		1.19203	16675		1.19203	999952
	1.15535	31.6		1.15535	823.6		1.19378	16565		1.19378	1.03746e+06
	1.1571	31.4		1.1571	798.3		1.19553	16410		1.19553	1.06624e+06
	1.15886	31.6		1.15886	809.5		1.19728	16545		1.19728	1.07857e+06
	1.16061	31.9		1.16061	775.6		1.19903	16315		1.19903	1.02564e+06
	1.16237	31.6		1.16237	799.7		1.20078	16780		1.20078	1.03746e+06
	1.16412	32.6		1.16412	831.7		1.20253	16447.5		1.20253	1.04877e+06
	1.16588	31.9		1.16588	785		1.20428	16572.5		1.20428	1.08988e+06
	1.16763	31.7		1.16763	798.8		1.20603	16675		1.20603	1.06778e+06
	1.16938	31.9		1.16938	834		1.20778	16510		1.20778	1.0498e+06
	1.17114	31.9		1.17114	806.3		1.20953	16855		1.20953	1.10529e+06
	1.17289	31.7		1.17289	841.5		1.21128	16617.5		1.21128	1.09758e+06
	1.17464	31.8		1.17464	762.9		1.21303	16815		1.21303	1.10529e+06
	1.1764	32.4		1.1764	849.1		1.21477	17212.5		1.21477	1.13972e+06
	1.17815	32.2		1.17815	824.2		1.21652	16825		1.21652	1.05904e+06
	1.1799	32.8		1.1799	828		1.21827	17350		1.21827	1.09604e+06
	1.18165	32		1.18165	824.1		1.22001	17165		1.22001	1.11146e+06
	1.1834	32.2		1.1834	780.9		1.22176	17382.5		1.22176	1.07857e+06
	1.18515	31.3		1.18515	788.8		1.22351	17560		1.22351	1.09245e+06
	1.1869	32.6		1.1869	853.2		1.22525	17162.5		1.22525	1.11197e+06
	1.18865	32.1		1.18865	800.2		1.227	16975		1.227	1.08577e+06
	1.1904	32.3		1.1904	805.6		1.22874	17460		1.22874	1.13458e+06
	1.19215	33		1.19215	830.2		1.23049	17525		1.23049	1.14177e+06
	1.1939	32.6		1.1939	801		1.23223	17655		1.23223	1151024
	1.19565	31.5		1.19565	803.2		1.23397	17525		1.23397	1.10529e+06
	1.1974	32.4		1.1974	850.7		1.23572	17552.5		1.23572	1.12276e+06
	1.19915	32		1.19915	816.5		1.23746	17677.5		1.23746	1.15873e+06
	1.20089	32.6		1.20089	834.6		1.2392	17615		1.2392	1.13612e+06
	1.20264	32.3		1.20264	826.8		1.24095	17485		1.24095	1.13972e+06
	1.20439	32.3		1.20439	826.7		1.24269	17725		1.24269	1.14486e+06
	1.20614	32.5		1.20614	828.5		1.24443	17385		1.24443	1.14126e+06
	1.20788	32.4		1.20788	828.4		1.24617	17675		1.24617	1.0945e+06
	1.20963	32.5		1.20963	802.5		1.24791	17792.5		1.24791	1.13253e+06
	1.21137	32.7		1.21137	819.7		1.24965	18140		1.24965	1.15616e+06
	1.21312	32.4		1.21312	770.4		1.25139	17702.5		1.25139	1.17929e+06
	1.21486	32.4		1.21486	794.1		1.25313	17945		1.25313	1.19008e+06
	1.21661	32.2		1.21661	821		1.25487	17677.5		1.25487	1.14177e+06
	1.21835	32.3		1.21835	802.3		1.25661	18270		1.25661	1.1577e+06
	1.2201	32.5		1.2201	832.5		1.25835	18352.5		1.25835	1.16438e+06
	1.22184	31.9		1.22184	772.8		1.26009	18020		1.26009	1.17723e+06
	1.22359	32.2		1.22359	797.8		1.26183	17677.5		1.26183	1.19367e+06
	1.22533	32.1		1.22533	782.9		1.26357	18045		1.26357	1175175
	1.22707	31.9		1.22707	793.7		1.2653	18322.5		1.2653	1161301
	1.22881	32.8		1.22881	813.1		1.26704	18270		1.26704	1.20498e+06
	1.23056	32.3		1.23056	827.7		1.26878	18030		1.26878	1.2168e+06
	1.2323	32.4		1.2323	797.5		1.27052	18337.5		1.27052	1.20395e+06
	1.23404	32.7		1.23404	832.7		1.27225	18315		1.27225	1.15925e+06
	1.23578	32.7		1.23578	804		1.27399	18445		1.27399	1.24095e+06
	1.23752	32.2		1.23752	786.3		1.27572	18165		1.27572	1.2132e+06
	1.23926	32.5		1.23926	802.5		1.27746	18267.5		1.27746	1.21782e+06
	1.241	32.1		1.241	820.2		1.27919	18020		1.27919	1.19419e+06
	1.24274	32.4		1.24274	823.6		1.28093	18020		1.28093	1.20138e+06
	1.24448	32.7		1.24448	800.1		1.28266	17905		1.28266	1.21063e+06
	1.24622	32.5		1.24622	795.2		1.2844	18270		1.2844	1.21063e+06
	1.24796	33.3		1.24796	811.6		1.28613	18262.5		1.28613	1.21834e+06
	1.2497	32.4		1.2497	824.5		1.28786	18112.5		1.28786	1.24814e+06
	1.25143	31.9		1.25143	772.1		1.2896	18617.5		1.2896	1.21834e+06
	1.25317	32.6		1.25317	810.4		1.29133	18625		1.29133	1.21063e+06
	1.25491	32.3		1.25491	811.9		1.29306	18232.5		1.29306	1.23889e+06
	1.25665	32.3		1.25665	825.2		1.29479	18332.5		1.29479	1.22759e+06
	1.25838	32.5		1.25838	814.5		1.29653	18482.5		1.29653	1226560
	1.26012	32.2		1.26012	800.3		1.29826	18402.5		1.29826	1.23016e+06
	1.26186	31.9		1.26186	806.7		1.29999	18692.5		1.29999	1202409
	1.26359	32.5		1.26359	799.4		1.30172	18640		1.30172	1.20703e+06
	1.26533	32.7		1.26533	800.5		1.30345	18437.5		1.30345	1.25328e+06
	1.26706	31.4		1.26706	830.7		1.30518	18845		1.30518	1.26561e+06
	1.2688	32		1.2688	836.2		1.30691	18442.5		1.30691	1.2615e+06
	1.27053	32.1		1.27053	781.6		1.30864	18880		1.30864	1.21885e+06
	1.27226	32.4		1.27226	790		1.31037	18825		1.31037	1.23735e+06
	1.274	31.6		1.274	837.7		1.31209	18952.5		1.31209	1.25842e+06
	1.27573	31.5		1.27573	798.7		1.31382	18900		1.31382	1.23118e+06
	1.27746	31.5		1.27746	785.8		1.31555	18912.5		1.31555	1.25482e+06
	1.2792	32.7		1.2792	793.2		1.31728	19140		1.31728	1.29439e+06
	1.28093	32.2		1.28093	775.1		1.319	18905		1.319	1.22194e+06
	1.28266	32		1.28266	781.6		1.32073	19197.5		1.32073	1.29799e+06
	1.28439	31.3		1.28439	805.2		1.32246	19175		1.32246	1.27024e+06
	1.28612	32.2		1.28612	809.5		1.32418	19257.5		1.32418	1294902
	1.28785	32.5		1.28785	774.5		1.32591	18832.5		1.32591	1.27024e+06
	1.28958	32.4		1.28958	825.4		1.32763	19137.5		1.32763	1.31083e+06
	1.29131	31.5		1.29131	793.4		1.32936	19485		1.32936	1.31135e+06
	1.29304	32.5		1.29304	758.8		1.33108	19162.5		1.33108	1.2687e+06
	1.29477	31.7		1.29477	815		1.33281	19400		1.33281	1.37815e+06
	1.2965	32.6		1.2965	778.5		1.33453	19437.5		1.33453	1.32316e+06
	1.29823	31.8		1.29823	769.6		1.33625	19255		1.33625	1.31237e+06
	1.29996	31.9		1.29996	764.4		1.33798	19280		1.33798	1.25688e+06
	1.30169	31.2		1.30169	786		1.3397	19602.5		1.3397	1339607
	1.30342	31.6		1.30342	796.8		1.34142	19025		1.34142	1.31186e+06
	1.30514	31.5		1.30514	772.1		1.34314	19715		1.34314	1.35143e+06
	1.30687	31.7		1.30687	768.4		1.34487	19605		1.34487	1.36324e+06
	1.3086	31.2		1.3086	756.4		1.34659	19442.5		1.34659	1.3355e+06
	1.31032	31.4		1.31032	755		1.34831	19715		1.34831	1.38431e+06
	1.31205	31.4		1.31205	793.5		1.35003	19712.5		1.35003	1.3838e+06
	1.31377	31		1.31377	782.3		1.35175	19702.5		1.35175	1356564
	1.3155	31.3		1.3155	782		1.35347	19702.5		1.35347	1.35708e+06
	1.31722	30.5		1.31722	778.9		1.35519	19440		1.35519	1.32008e+06
	1.31895	30.7		1.31895	799.2		1.35691	19825		1.35691	1.34269e+06
	1.32067	31.4		1.32067	818.5		1.35863	19855		1.35863	1.29799e+06
	1.3224	30.9		1.3224	744.7		1.36035	19557.5		1.36035	1.31751e+06
	1.32412	31		1.32412	776		1.36206	19790		1.36206	1.33652e+06
	1.32584	30.9		1.32584	791.5		1.36378	19735		1.36378	1.34218e+06
	1.32757	30.6		1.32757	799.9		1.3655	20300		1.3655	1366841
	1.32929	30.9		1.32929	763.1		1.36722	20297.5		1.36722	1.35451e+06
	1.33101	30.4		1.33101	766.6		1.36893	20455		1.36893	1.34526e+06
	1.33273	31		1.33273	761.7		1.37065	20110		1.37065	1349884
	1.33445	30.5		1.33445	782		1.37236	20472.5		1.37236	1.38688e+06
	1.33617	30.4		1.33617	760.7		1.37408	20335		1.37408	1.36787e+06
	1.33789	30.1		1.33789	761.1		1.37579	20420		1.37579	1.3802e+06
	1.33961	29.9		1.33961	768.3		1.37751	20547.5		1.37751	1.39151e+06
	1.34133	30.3		1.34133	757.3		1.37922	20417.5		1.37922	1411546
	1.34305	30.1		1.34305	757.2		1.38094	20605		1.38094	1.37147e+06
	1.34477	30.5		1.34477	738.8		1.38265	20427.5		1.38265	1411546
	1.34649	30.2		1.34649	754.6		1.38437	20910		1.38437	1.42953e+06
	1.34821	30		1.34821	770.1		1.38608	20927.5		1.38608	1.39664e+06
	1.34993	30.1		1.34993	762.4		1.38779	21067.5		1.38779	1.42953e+06
	1.35165	29.6		1.35165	762.7		1.3895	20987.5		1.3895	1.47783e+06
	1.35336	29.5		1.35336	776.5		1.39122	21197.5		1.39122	1.42953e+06
	1.35508	29.6		1.35508	830.3		1.39293	21320		1.39293	1.46653e+06
	1.3568	29.9		1.3568	794.9		1.39464	21032.5		1.39464	1.43467e+06
	1.35851	29.6		1.35851	778.4		1.39635	20910		1.39635	1.4506e+06
	1.36023	30		1.36023	756.6		1.39806	21205		1.39806	1.49839e+06
	1.36194	29.5		1.36194	783.3		1.39977	21585		1.39977	1.43159e+06
	1.36366	29.3		1.36366	759.1		1.40148	21502.5		1.40148	1.49993e+06
	1.36537	29		1.36537	782.5		1.40319	21595		1.40319	1.48862e+06
	1.36709	29.2		1.36709	787.1		1.4049	21345		1.4049	1.49582e+06
	1.3688	29.5		1.3688	778.1		1.40661	21920		1.40661	1.47886e+06
	1.37052	29.1		1.37052	736.1		1.40831	21350		1.40831	1442377
	1.37223	29.3		1.37223	741.7		1.41002	21855		1.41002	1.48965e+06
	1.37394	28.9		1.37394	737.1		1.41173	21755		1.41173	1.51123e+06
	1.37565	28.8		1.37565	767.6		1.41344	21232.5		1.41344	1.46704e+06
	1.37737	28.5		1.37737	746.2		1.41514	21895		1.41514	1.47372e+06
	1.37908	28.9		1.37908	758		1.41685	22057.5		1.41685	1.48605e+06
	1.38079	28.1		1.38079	740.8		1.41856	22200		1.41856	1.47886e+06
	1.3825	28.5		1.3825	766.9		1.42026	22015		1.42026	1.52613e+06
	1.38421	28.4		1.38421	755.3		1.42197	22262.5		1.42197	1.51586e+06
	1.38592	28.7		1.38592	766.4		1.42367	22407.5		1.42367	1.51329e+06
	1.38763	28.4		1.38763	782.9		1.42538	22600		1.42538	1.60732e+06
	1.38934	27.8		1.38934	766.8		1.42708	22557.5		1.42708	1623766
	1.39105	28.1		1.39105	748.8		1.42878	22162.5		1.42878	1.51791e+06
	1.39276	27.6		1.39276	768.9		1.43049	22570		1.43049	1551827
	1.39447	28.1		1.39447	772.8		1.43219	22757.5		1.43219	1.54772e+06
	1.39618	28.2		1.39618	768.2		1.43389	22845		1.43389	1541550
	1.39788	27.9		1.39788	777.8		1.43559	22560		1.43559	1.56673e+06
	1.39959	27.9		1.39959	742.6		1.4373	22967.5		1.4373	1.59807e+06
	1.4013	27.9		1.4013	742.2		1.439	23130		1.439	1.52716e+06
	1.40301	27.5		1.40301	752.8		1.4407	23282.5		1.4407	1.56365e+06
	1.40471	28.2		1.40471	765.4		1.4424	23577.5		1.4424	1.62171e+06
	1.40642	27.5		1.40642	746.8		1.4441	23132.5		1.4441	1644320
	1.40812	27.2		1.40812	762.2		1.4458	23712.5		1.4458	1.65049e+06
	1.40983	27.8		1.40983	744		1.4475	24055		1.4475	1.67669e+06
	1.41153	27.2		1.41153	750.8		1.4492	23877.5		1.4492	1.67566e+06
	1.41324	27.7		1.41324	758.3		1.4509	23615		1.4509	1.70084e+06
	1.41494	26.9		1.41494	787.8		1.4526	24255		1.4526	1.70855e+06
	1.41665	26.9		1.41665	698.4		1.45429	23945		1.45429	1675151
	1.41835	26.7		1.41835	733.7		1.45599	23967.5		1.45599	1.67618e+06
	1.42005	26.7		1.42005	718.6		1.45769	23797.5		1.45769	1.65203e+06
	1.42176	27		1.42176	792.7		1.45939	24197.5		1.45939	1.64226e+06
	1.42346	26.7		1.42346	748.1		1.46108	24135		1.46108	1.67053e+06
	1.42516	26.6		1.42516	740		1.46278	24807.5		1.46278	1.69982e+06
	1.42686	26.9		1.42686	720.9		1.46448	24732.5		1.46448	1.72602e+06
	1.42856	26.6		1.42856	756.3		1.46617	25332.5		1.46617	1.69673e+06
	1.43026	26.4		1.43026	725.5		1.46787	25085		1.46787	1.75634e+06
	1.43196	25.8		1.43196	693.4		1.46956	25477.5		1.46956	1.7327e+06
	1.43366	26.1		1.43366	784.9		1.47125	25347.5		1.47125	1.73835e+06
	1.43536	25.9		1.43536	723.6		1.47295	25667.5		1.47295	1.70855e+06
	1.43706	26.1		1.43706	705.4		1.47464	25732.5		1.47464	1.74812e+06
	1.43876	25.9		1.43876	724.5		1.47634	26040		1.47634	1.7214e+06
	1.44046	25.9		1.44046	725.2		1.47803	25982.5		1.47803	1730133
	1.44216	25.7		1.44216	746.8		1.47972	25700		1.47972	1.74915e+06
	1.44385	26		1.44385	746.2		1.48141	26047.5		1.48141	1.77381e+06
	1.44555	25.6		1.44555	702.8		1.4831	26170		1.4831	1.80002e+06
	1.44725	25.1		1.44725	705.1		1.4848	26245		1.4848	1.75171e+06
	1.44895	25.7		1.44895	737.8		1.48649	26750		1.48649	1.84267e+06
	1.45064	25.3		1.45064	725		1.48818	26832.5		1.48818	1.84215e+06
	1.45234	25.2		1.45234	709.7		1.48987	26797.5		1.48987	1822626
	1.45403	25.3		1.45403	715.2		1.49156	26510		1.49156	1.80259e+06
	1.45573	25.4		1.45573	685		1.49325	27227.5		1.49325	1.83856e+06
	1.45742	24.9		1.45742	700.1		1.49493	27532.5		1.49493	1.85551e+06
	1.45912	24.8		1.45912	698.1		1.49662	27627.5		1.49662	1.83033e+06
	1.46081	24.5		1.46081	717.1		1.49831	27637.5		1.49831	1.85808e+06
	1.4625	24.9		1.4625	698.7		1.5	27315		1.5	1.8401e+06
	1.4642	24.6		1.4642	682.3		1.50169	28072.5		1.50169	1.89302e+06
	1.46589	24.8		1.46589	690		1.50337	28175		1.50337	1.87658e+06
	1.46758	24.2		1.46758	714.3		1.50506	27737.5		1.50506	1.83496e+06
	1.46927	24.4		1.46927	676.2		1.50675	28732.5		1.50675	1.87298e+06
	1.47097	24.7		1.47097	678.7		1.50843	28777.5		1.50843	1.89559e+06
	1.47266	24.7		1.47266	691.4		1.51012	28550		1.51012	1.96959e+06
	1.47435	24.3		1.47435	668.9		1.5118	28500		1.5118	1.90381e+06
	1.47604	24.3		1.47604	746.9		1.51349	28697.5		1.51349	1.94184e+06
	1.47773	24.6		1.47773	683.3		1.51517	29335		1.51517	1.8699e+06
	1.47942	24.1		1.47942	696.2		1.51686	29290		1.51686	1.96959e+06
	1.48111	23.8		1.48111	674.5		1.51854	29425		1.51854	1.96034e+06
	1.4828	24.1		1.4828	671.8		1.52022	29660		1.52022	2004015
	1.48448	24		1.48448	672.5		1.52191	30185		1.52191	2.00915e+06
	1.48617	24.5		1.48617	701.8		1.52359	30055		1.52359	1.98192e+06
	1.48786	23.1		1.48786	642.6		1.52527	30297.5		1.52527	2.0107e+06
	1.48955	23.5		1.48955	684.5		1.52695	30415		1.52695	1.99888e+06
	1.49123	23.5		1.49123	674.1		1.52863	30557.5		1.52863	2.05694e+06
	1.49292	23.7		1.49292	691.7		1.53031	31162.5		1.53031	2.06465e+06
	1.49461	23.4		1.49461	670.4		1.53199	30867.5		1.53199	2120659
	1.49629	23.5		1.49629	714.7		1.53367	31347.5		1.53367	2.09034e+06
	1.49798	23.4		1.49798	647.7		1.53535	31380		1.53535	2.10884e+06
	1.49966	23.2		1.49966	677.1		1.53703	31090		1.53703	2.11963e+06
	1.50135	22.9		1.50135	682.3		1.53871	31735		1.53871	2.14019e+06
	1.50303	22.8		1.50303	663.7		1.54039	31755		1.54039	2.19414e+06
	1.50472	22.6		1.50472	672.9		1.54207	32122.5		1.54207	2.14687e+06
	1.5064	23.2		1.5064	660.9		1.54374	32260		1.54374	2.17924e+06
	1.50808	23.1		1.50808	686.9		1.54542	32410		1.54542	2.1443e+06
	1.50977	22.7		1.50977	649.9		1.5471	32782.5		1.5471	2.1854e+06
	1.51145	22.8		1.51145	655		1.54878	32912.5		1.54878	2.27687e+06
	1.51313	22.4		1.51313	645.3		1.55045	33505		1.55045	2.23114e+06
	1.51481	22.5		1.51481	661.7		1.55213	33085		1.55213	2182321
	1.51649	22.9		1.51649	644.6		1.5538	33655		1.5538	2.30051e+06
	1.51817	22.7		1.51817	633.4		1.55548	33880		1.55548	2.30256e+06
	1.51985	22.2		1.51985	658.2		1.55715	33932.5		1.55715	2.26865e+06
	1.52153	22.2		1.52153	623.1		1.55883	34435		1.55883	2.39249e+06
	1.52321	22.3		1.52321	640.4		1.5605	34570		1.5605	2.38735e+06
	1.52489	22.7		1.52489	654.2		1.56217	34702.5		1.56217	2.31284e+06
	1.52657	22		1.52657	640.7		1.56385	35125		1.56385	2.32825e+06
	1.52825	21.4		1.52825	610.1		1.56552	35322.5		1.56552	2.40225e+06
	1.52993	22.1		1.52993	621.2		1.56719	35360		1.56719	2404818
	1.5316	21.9		1.5316	652.7		1.56886	35960		1.56886	2.44182e+06
	1.53328	21.5		1.53328	608		1.57053	35850		1.57053	2.43616e+06
	1.53496	21.3		1.53496	634.5		1.5722	36520		1.5722	2.45415e+06
	1.53663	21.1		1.53663	644.2		1.57387	36010		1.57387	2.47573e+06
	1.53831	21.7		1.53831	670.8		1.57554	36152.5		1.57554	2.46597e+06
	1.53999	21.4		1.53999	607.6		1.57721	36717.5		1.57721	2.50142e+06
	1.54166	21.5		1.54166	632.9		1.57888	37095		1.57888	2.51941e+06
	1.54334	20.8		1.54334	598.7		1.58055	37655		1.58055	2.52198e+06
	1.54501	21		1.54501	634.1		1.58222	37045		1.58222	2.54613e+06
	1.54668	21		1.54668	628.7		1.58389	37687.5		1.58389	2.59135e+06
	1.54836	21.1		1.54836	628.4		1.58556	37782.5		1.58556	2.65609e+06
	1.55003	21.1		1.55003	585		1.58722	37995		1.58722	2.64273e+06
	1.5517	20.9		1.5517	600.2		1.58889	38317.5		1.58889	2.65249e+06
	1.55338	21.4		1.55338	650.4		1.59056	38842.5		1.59056	2.66585e+06
	1.55505	20.7		1.55505	632.1		1.59222	38387.5		1.59222	2.71724e+06
	1.55672	20.7		1.55672	624.7		1.59389	38397.5		1.59389	2.79945e+06
	1.55839	20.5		1.55839	607.1		1.59555	39247.5		1.59555	2.68076e+06
	1.56006	20.7		1.56006	626		1.59722	39185		1.59722	2.77119e+06
	1.56173	20.6		1.56173	594		1.59888	39192.5		1.59888	2.88732e+06
	1.5634	20.8		1.5634	608.8		1.60055	39715		1.60055	2.89349e+06
	1.56507	21		1.56507	631.7		1.60221	39375		1.60221	2.85135e+06
	1.56674	20.9		1.56674	628.5		1.60387	40602.5		1.60387	2.88424e+06
	1.56841	20.8		1.56841	591.5		1.60554	39990		1.60554	2.91764e+06
	1.57008	20.7		1.57008	639		1.6072	40735		1.6072	2860603
	1.57175	20.7		1.57175	651.6		1.60886	41087.5		1.60886	2.92381e+06
	1.57341	20.4		1.57341	610.5		1.61052	41277.5		1.61052	3.00037e+06
	1.57508	20.6		1.57508	647.8		1.61218	40642.5		1.61218	3.00962e+06
	1.57675	20.4		1.57675	616.9		1.61385	41732.5		1.61385	3.01013e+06
	1.57842	20.3		1.57842	620.9		1.61551	41675		1.61551	3.11804e+06
	1.58008	19.5		1.58008	604.5		1.61717	41662.5		1.61717	3.09235e+06
	1.58175	19.8		1.58175	663.8		1.61883	42335		1.61883	3.15915e+06
	1.58341	20.2		1.58341	620.2		1.62048	42067.5		1.62048	3.135e+06
	1.58508	20.2		1.58508	611.3		1.62214	42185		1.62214	3.1499e+06
	1.58674	20.7		1.58674	617		1.6238	42797.5		1.6238	3.2573e+06
	1.58841	19.3		1.58841	617.7		1.62546	42322.5		1.62546	3.25678e+06
	1.59007	20.5		1.59007	625.4		1.62712	42600		1.62712	3240852
	1.59173	20.4		1.59173	616.3		1.62877	42645		1.62877	3.3354e+06
	1.59339	20		1.59339	596.2		1.63043	42232.5		1.63043	3.29994e+06
	1.59506	20.3		1.59506	579.4		1.63209	42175		1.63209	3.28299e+06
	1.59672	19.9		1.59672	621		1.63374	43880		1.63374	3.41864e+06
	1.59838	20.3		1.59838	604.3		1.6354	43077.5		1.6354	3.44485e+06
	1.60004	19.8		1.60004	575.6		1.63705	44022.5		1.63705	3.35904e+06
	1.6017	19.8		1.6017	656.5		1.63871	44095		1.63871	3.49983e+06
	1.60336	20.1		1.60336	587.8		1.64036	43930		1.64036	3.47568e+06
	1.60502	19.3		1.60502	614.7		1.64202	43722.5		1.64202	3.53477e+06
	1.60668	19.9		1.60668	622.9		1.64367	43855		1.64367	3.55276e+06
	1.60834	20		1.60834	631.3		1.64532	44090		1.64532	3.60157e+06
	1.61	19.7		1.61	592.9		1.64698	44450		1.64698	3.62881e+06
	1.61166	19.3		1.61166	616.4		1.64863	44547.5		1.64863	3.51216e+06
	1.61332	19.6		1.61332	621.8		1.65028	44992.5		1.65028	3.5913e+06
	1.61497	19.8		1.61497	607.2		1.65193	44062.5		1.65193	3.63909e+06
	1.61663	20		1.61663	633.4		1.65358	44850		1.65358	3.65245e+06
	1.61829	19.2		1.61829	595.5		1.65523	45297.5		1.65523	3720274
	1.61994	19.5		1.61994	628.3		1.65688	44420		1.65688	3.72593e+06
	1.6216	19.6		1.6216	586.7		1.65853	45277.5		1.65853	3.65964e+06
	1.62326	19.5		1.62326	609.5		1.66018	45097.5		1.66018	3.80455e+06
	1.62491	19		1.62491	623.1		1.66183	45477.5		1.66183	3.78039e+06
	1.62657	19.3		1.62657	606.7		1.66348	44990		1.66348	3.79067e+06
	1.62822	18.8		1.62822	594.5		1.66513	45312.5		1.66513	3.86261e+06
	1.62987	19.1		1.62987	632.9		1.66677	45615		1.66677	3.85131e+06
	1.63153	19.9		1.63153	593.3		1.66842	45340		1.66842	3915537
	1.63318	19.2		1.63318	581.4		1.67007	44812.5		1.67007	3.93044e+06
	1.63483	19.1		1.63483	578.5		1.67172	45030		1.67172	3925814
	1.63648	18.9		1.63648	641.5		1.67336	45510		1.67336	3.97463e+06
	1.63814	18.9		1.63814	591.6		1.67501	45257.5		1.67501	3.9068e+06
	1.63979	18.9		1.63979	603.2		1.67665	45115		1.67665	4.01882e+06
	1.64144	19		1.64144	590.9		1.6783	45382.5		1.6783	3.90166e+06
	1.64309	19		1.64309	590.9		1.67994	45130		1.67994	3.98234e+06
	1.64474	18.8		1.64474	612.5		1.68159	44632.5		1.68159	3.96487e+06
	1.64639	18.8		1.64639	611.7		1.68323	44412.5		1.68323	4.081e+06
	1.64804	19.4		1.64804	631.7		1.68487	44760		1.68487	4.01985e+06
	1.64969	18.7		1.64969	586.2		1.68651	44502.5		1.68651	3.96949e+06
	1.65134	18.7		1.65134	594.9		1.68816	44530		1.68816	3.96641e+06
	1.65298	17.9		1.65298	622.8		1.6898	44555		1.6898	4.0738e+06
	1.65463	18.3		1.65463	598.2		1.69144	44425		1.69144	4.03013e+06
	1.65628	18.4		1.65628	607.4		1.69308	44547.5		1.69308	4.03167e+06
	1.65793	18.2		1.65793	608.5		1.69472	45170		1.69472	4.0625e+06
	1.65957	18.4		1.65957	591.7		1.69636	44620		1.69636	4.14369e+06
	1.66122	18.4		1.66122	624.9		1.698	43437.5		1.698	3.95305e+06
	1.66286	17.9		1.66286	585.2		1.69964	43922.5		1.69964	3.99724e+06
	1.66451	17.5		1.66451	564.2		1.70128	43687.5		1.70128	3949965
	1.66615	18		1.66615	604		1.70292	43105		1.70292	3.97823e+06
	1.6678	17.9		1.6678	573.2		1.70456	42765		1.70456	4.01933e+06
	1.66944	17.8		1.66944	585.2		1.70619	42935		1.70619	3997753
	1.67108	17.8		1.67108	567.9		1.70783	42870		1.70783	4.06096e+06
	1.67273	18.1		1.67273	600.4		1.70947	43107.5		1.70947	3.92427e+06
	1.67437	17.8		1.67437	574.1		1.7111	42652.5		1.7111	3.97001e+06
	1.67601	17.5		1.67601	616.9		1.71274	42762.5		1.71274	3.92016e+06
	1.67765	17.5		1.67765	591.3		1.71438	41545		1.71438	3.90269e+06
	1.6793	18		1.6793	583.5		1.71601	41612.5		1.71601	3.8955e+06
	1.68094	17		1.68094	627.1		1.71765	41325		1.71765	3.93044e+06
	1.68258	17.9		1.68258	559		1.71928	41507.5		1.71928	3.88882e+06
	1.68422	17.6		1.68422	587.4		1.72091	40975		1.72091	3.8102e+06
	1.68586	17.4		1.68586	582.5		1.72255	40382.5		1.72255	3.86004e+06
	1.6875	18.1		1.6875	554.6		1.72418	40157.5		1.72418	3857472
	1.68914	17.8		1.68914	585.8		1.72581	40737.5		1.72581	3.86158e+06
	1.69077	16.8		1.69077	563		1.72745	39445		1.72745	3.77217e+06
	1.69241	17.4		1.69241	584.3		1.72908	40020		1.72908	3.75573e+06
	1.69405	17		1.69405	606.4		1.73071	39440		1.73071	3.74802e+06
	1.69569	17.3		1.69569	576.1		1.73234	39462.5		1.73234	3.7696e+06
	1.69732	16.8		1.69732	580		1.73397	39245		1.73397	3.7249e+06
	1.69896	16.8		1.69896	552.7		1.7356	38392.5		1.7356	3.64474e+06
	1.7006	16.5		1.7006	575.1		1.73723	38312.5		1.73723	3.57588e+06
	1.70223	16.5		1.70223	557.6		1.73886	38322.5		1.73886	3.59849e+06
	1.70387	16.9		1.70387	585.2		1.74049	38152.5		1.74049	3.62007e+06
	1.7055	16.9		1.7055	547.4		1.74212	37212.5		1.74212	3.57537e+06
	1.70714	15.9		1.70714	583.8		1.74374	37310		1.74374	3.46386e+06
	1.70877	16		1.70877	556.3		1.74537	37190		1.74537	3528608
	1.7104	16.6		1.7104	548		1.747	37050		1.747	3.39758e+06
	1.71204	16.2		1.71204	580		1.74863	36172.5		1.74863	3.43303e+06
	1.71367	15.9		1.71367	558.7		1.75025	35685		1.75025	3.35698e+06
	1.7153	16		1.7153	546.1		1.75188	35787.5		1.75188	3.4171e+06
	1.71693	16.4		1.71693	528.8		1.7535	35775		1.7535	3319471
	1.71856	16.2		1.71856	569.6		1.75513	34797.5		1.75513	3.2131e+06
	1.72019	15.7		1.72019	492.8		1.75675	34325		1.75675	3.26346e+06
	1.72182	15.4		1.72182	560.2		1.75838	34927.5		1.75838	3.28556e+06
	1.72345	15.8		1.72345	595.6		1.76	34460		1.76	3.20488e+06
	1.72508	15.9		1.72508	532.3		1.76162	34512.5		1.76162	3.22133e+06
	1.72671	15.9		1.72671	531.5		1.76325	34322.5		1.76325	3.12318e+06
	1.72834	15.3		1.72834	503.5		1.76487	33630		1.76487	3.00551e+06
	1.72997	15.3		1.72997	597.1		1.76649	33275		1.76649	3045589
	1.7316	15.1		1.7316	562.3		1.76811	32385		1.76811	3.09492e+06
	1.73323	15.2		1.73323	532.8		1.76973	32687.5		1.76973	3.03942e+06
	1.73485	15.3		1.73485	544.3		1.77135	32457.5		1.77135	3.03223e+06
	1.73648	15.4		1.73648	524.3		1.77297	31475		1.77297	2.90634e+06
	1.73811	15.4		1.73811	547.8		1.77459	31872.5		1.77459	2891434
	1.73973	15.1		1.73973	557.2		1.77621	31645		1.77621	2.8123e+06
	1.74136	15.3		1.74136	514.7		1.77783	30922.5		1.77783	2.83183e+06
	1.74298	14.7		1.74298	530.7		1.77945	30110		1.77945	2.71827e+06
	1.74461	14.8		1.74461	521.5		1.78107	0		1.78107	0
	1.74623	14.8		1.74623	528.4		1.78269	0		1.78269	0
	1.74785	14.5		1.74785	531.3		1.7843	0		1.7843	0
	1.74948	14.4		1.74948	534.8		1.78592	0		1.78592	0
	1.7511	14.7		1.7511	513		1.78754	0		1.78754	0
	1.75272	14.7		1.75272	493.6		1.78915	0		1.78915	0
	1.75434	14.1		1.75434	519.2		1.79077	0		1.79077	0
	1.75597	14.4		1.75597	490.5		1.79238	0		1.79238	0
	1.75759	14.9		1.75759	497.8		1.794	0		1.794	0
	1.75921	14.2		1.75921	556.9		1.79561	0		1.79561	0
	1.76083	14.4		1.76083	500.5		1.79723	0		1.79723	0
	1.76245	13.9		1.76245	552.7		1.79884	0		1.79884	0
	1.76407	14.1		1.76407	515.1		1.80045	0		1.80045	0
	1.76569	14.3		1.76569	489.8		1.80207	0		1.80207	0
	1.7673	13.7		1.7673	520.6		1.80368	0		1.80368	0
	1.76892	13.9		1.76892	499.2		1.80529	0		1.80529	0
	1.77054	14		1.77054	512.6		1.8069	0		1.8069	0
	1.77216	13.9		1.77216	497.6		1.80851	0		1.80851	0
	1.77377	13.5		1.77377	472.8		1.81012	0		1.81012	0
	1.77539	13.7		1.77539	525.3		1.81173	0		1.81173	0
	1.77701	13.2		1.77701	503.9		1.81334	0		1.81334	0
	1.77862	12.6		1.77862	477.9		1.81495	0		1.81495	0
	1.78024	13.7		1.78024	479.6		1.81656	0		1.81656	0
	1.78185	13.7		1.78185	509.4		1.81817	0		1.81817	0
	1.78347	13.7		1.78347	537.7		1.81977	0		1.81977	0
	1.78508	13.2		1.78508	508.2		1.82138	0		1.82138	0
	1.78669	13.2		1.78669	498		1.82299	0		1.82299	0
	1.78831	13.5		1.78831	464.2		1.82459	0		1.82459	0
	1.78992	13.3		1.78992	501		1.8262	0		1.8262	0
	1.79153	13.1		1.79153	448		1.82781	0		1.82781	0
	1.79314	13.4		1.79314	498		1.82941	0		1.82941	0
	1.79475	13.2		1.79475	463.1		1.83102	0		1.83102	0
	1.79636	12.9		1.79636	470		1.83262	0		1.83262	0
	1.79797	12.8		1.79797	460		1.83422	0		1.83422	0
	1.79958	12		1.79958	501.6		1.83583	0		1.83583	0
	1.80119	13		1.80119	469.3		1.83743	0		1.83743	0
	1.8028	12.5		1.8028	430.6		1.83903	0		1.83903	0
	1.80441	11.9		1.80441	500.6		1.84063	22947.5		1.84063	1.92026e+06
	1.80602	12.6		1.80602	484.5		1.84224	22612.5		1.84224	1.90022e+06
	1.80763	12.8		1.80763	491.3		1.84384	22430		1.84384	1.83188e+06
	1.80923	12.4		1.80923	493.2		1.84544	22417.5		1.84544	1.75788e+06
	1.81084	12.8		1.81084	479.3		1.84704	22350		1.84704	1.80002e+06
	1.81245	12.4		1.81245	462.6		1.84864	22130		1.84864	1.78563e+06
	1.81405	12.7		1.81405	468.6		1.85024	21417.5		1.85024	1.81852e+06
	1.81566	12.5		1.81566	451.7		1.85184	21362.5		1.85184	1.73835e+06
	1.81726	12.6		1.81726	430		1.85344	21837.5		1.85344	1.70187e+06
	1.81887	12.3		1.81887	468.8		1.85503	21567.5		1.85503	1.72448e+06
	1.82047	11.7		1.82047	475.1		1.85663	21500		1.85663	1.7476e+06
	1.82208	11.9		1.82208	477.9		1.85823	21020		1.85823	1.67361e+06
	1.82368	12.2		1.82368	462.9		1.85982	21137.5		1.85982	1.62634e+06
	1.82528	12.3		1.82528	471.8		1.86142	21150		1.86142	1.61606e+06
	1.82688	11.4		1.82688	479.6		1.86302	21117.5		1.86302	1.53025e+06
	1.82849	12		1.82849	505.3		1.86461	20345		1.86461	1.56981e+06
	1.83009	11.9		1.83009	471.4		1.86621	20457.5		1.86621	1.59448e+06
	1.83169	12		1.83169	468		1.8678	20115		1.8678	1.59448e+06
	1.83329	12.2		1.83329	451.6		1.8694	20190		1.8694	1.58112e+06
	1.83489	11.9		1.83489	457.1		1.87099	20065		1.87099	1.48965e+06
	1.83649	11.5		1.83649	434.9		1.87258	19630		1.87258	1.5138e+06
	1.83809	11.7		1.83809	463		1.87418	19510		1.87418	1.48451e+06
	1.83969	11.5		1.83969	434		1.87577	19585		1.87577	1.55388e+06
	1.84129	11.6		1.84129	429.6		1.87736	19372.5		1.87736	1.41e+06
	1.84288	11.7		1.84288	481.2		1.87895	19232.5		1.87895	1473208
	1.84448	11.7		1.84448	453.8		1.88054	18867.5		1.88054	1504039
	1.84608	11.6		1.84608	430.8		1.88213	19005		1.88213	1.42285e+06
	1.84768	11.3		1.84768	495.6		1.88372	18700		1.88372	1.47629e+06
	1.84927	11.4		1.84927	442.1		1.88531	18432.5		1.88531	1.47012e+06
	1.85087	10.8		1.85087	460.1		1.8869	18552.5		1.8869	1.42748e+06
	1.85246	11.1		1.85246	485.6		1.88849	18122.5		1.88849	1.39459e+06
	1.85406	11.2		1.85406	454.5		1.89008	18092.5		1.89008	1.35091e+06
	1.85565	11.3		1.85565	440.6		1.89167	18365		1.89167	1.33498e+06
	1.85725	11.4		1.85725	430.4		1.89326	18170		1.89326	1.36119e+06
	1.85884	11.7		1.85884	441.6		1.89484	17830		1.89484	1349884
	1.86043	11.2		1.86043	445.3		1.89643	18180		1.89643	1360161
	1.86203	11.3		1.86203	417.9		1.89801	17392.5		1.89801	1315456
	1.86362	11.2		1.86362	488.8		1.8996	17407.5		1.8996	1.28925e+06
	1.86521	11.3		1.86521	439.6		1.90119	17755		1.90119	1.30004e+06
	1.8668	10.9		1.8668	455.3		1.90277	17182.5		1.90277	1.2651e+06
	1.86839	10.9		1.86839	405.3		1.90436	17437.5		1.90436	1.29953e+06
	1.86998	11.2		1.86998	453.6		1.90594	17377.5		1.90594	1.26664e+06
	1.87157	10.8		1.87157	415		1.90752	16940		1.90752	1257391
	1.87316	11.2		1.87316	468.3		1.90911	17197.5		1.90911	1.24866e+06
	1.87475	10.8		1.87475	424		1.91069	16677.5		1.91069	1.21474e+06
	1.87634	10.9		1.87634	475		1.91227	16702.5		1.91227	1202409
	1.87793	11.2		1.87793	430.1		1.91385	16717.5		1.91385	1.21782e+06
	1.87952	10.6		1.87952	450.6		1.91543	16497.5		1.91543	1.18905e+06
	1.88111	10.9		1.88111	441.6		1.91701	16480		1.91701	1226560
	1.88269	10.8		1.88269	461.7		1.91859	16360		1.91859	1.17774e+06
	1.88428	10.5		1.88428	439.2		1.92017	16112.5		1.92017	1.16901e+06
	1.88587	10.9		1.88587	434.7		1.92175	16077.5		1.92175	1171578
	1.88745	10.6		1.88745	426.9		1.92333	15915		1.92333	1.17569e+06
	1.88904	10.4		1.88904	403.4		1.92491	16047.5		1.92491	1.17004e+06
	1.89062	10.6		1.89062	431.3		1.92649	15555		1.92649	1.13612e+06
	1.89221	10.6		1.89221	426.7		1.92807	15620		1.92807	1103236
	1.89379	10.2		1.89379	408.5		1.92964	15247.5		1.92964	1.0945e+06
	1.89537	10.4		1.89537	426.9		1.93122	14877.5		1.93122	1.11968e+06
	1.89696	10.5		1.89696	424.7		1.9328	15775		1.9328	1.076e+06
	1.89854	10.6		1.89854	428.2		1.93437	15050		1.93437	1.12328e+06
	1.90012	10.6		1.90012	414.8		1.93595	15092.5		1.93595	1123790
	1.9017	10.2		1.9017	455.5		1.93752	14912.5		1.93752	1.11094e+06
	1.90328	10.3		1.90328	439.6		1.9391	15212.5		1.9391	1.07292e+06
	1.90486	9.9		1.90486	408.4		1.94067	14910		1.94067	1031297
	1.90644	10.2		1.90644	430.4		1.94225	14772.5		1.94225	1072405
	1.90802	10		1.90802	452		1.94382	14987.5		1.94382	1.11711e+06
	1.9096	9.9		1.9096	417.3		1.94539	14825		1.94539	1.06007e+06
	1.91118	9.9		1.91118	409.5		1.94696	14892.5		1.94696	1.04928e+06
	1.91276	10.1		1.91276	401.3		1.94854	14510		1.94854	1.02719e+06
	1.91434	9.9		1.91434	377.2		1.95011	14260		1.95011	1.00458e+06
	1.91592	9.9		1.91592	380.6		1.95168	15005		1.95168	1.01537e+06
	1.91749	10		1.91749	397.9		1.95325	14432.5		1.95325	1.02308e+06
	1.91907	9.9		1.91907	411.7		1.95482	14247.5		1.95482	1.01537e+06
	1.92065	10		1.92065	410.9		1.95639	13865		1.95639	1.00406e+06
	1.92222	10.2		1.92222	416.6		1.95796	13972.5		1.95796	1.0128e+06
	1.9238	9.7		1.9238	425.7		1.95953	14132.5		1.95953	951650
	1.92537	9.7		1.92537	402.5		1.96109	14087.5		1.96109	956789
	1.92695	9.7		1.92695	411.6		1.96266	13895		1.96266	981967
	1.92852	9.4		1.92852	367.4		1.96423	13762.5		1.96423	1.00201e+06
	1.9301	9.9		1.9301	385.7		1.9658	13655		1.9658	939832
	1.93167	9.8		1.93167	360.1		1.96736	13270		1.96736	927499
	1.93324	9.4		1.93324	372.1		1.96893	13485		1.96893	910028
	1.93481	9.8		1.93481	395.2		1.97049	13222.5		1.97049	928527
	1.93639	9.6		1.93639	401.8		1.97206	13567.5		1.97206	908487
	1.93796	9.7		1.93796	359		1.97362	13165		1.97362	926472
	1.93953	9.4		1.93953	355.4		1.97519	13320		1.97519	947539
	1.9411	9.1		1.9411	391.5		1.97675	13125		1.97675	913112
	1.94267	9.1		1.94267	353.7		1.97832	13195		1.97832	901807
	1.94424	9.1		1.94424	387.1		1.97988	13090		1.97988	887419
	1.94581	9.3		1.94581	349.8		1.98144	12757.5		1.98144	905404
	1.94738	9.1		1.94738	384.4		1.983	12982.5		1.983	884336
	1.94894	9.3		1.94894	384.3		1.98456	12682.5		1.98456	938804
	1.95051	8.9		1.95051	353.4		1.98612	12302.5		1.98612	884850
	1.95208	9		1.95208	379		1.98769	12737.5		1.98769	925958
	1.95365	9		1.95365	392.2		1.98925	12800		1.98925	910542
	1.95521	8.9		1.95521	360.3		1.9908	12517.5		1.9908	844769
	1.95678	9.4		1.95678	388.3		1.99236	12637.5		1.99236	884336
	1.95834	8.7		1.95834	391.3		1.99392	12330		1.99392	833979
	1.95991	9.4		1.95991	381		1.99548	12215		1.99548	855046
	1.96147	8.9		1.96147	375		1.99704	12147.5		1.99704	838089
	1.96304	8.8		1.96304	343.6		1.9986	12007.5		1.9986	860185
	1.9646	9.2		1.9646	368.7		2.00015	11872.5		2.00015	840659
	1.96616	9		1.96616	364.9		2.00171	11920		2.00171	806231
	1.96773	8.8		1.96773	369.8		2.00327	11815		2.00327	826271
	1.96929	8.5		1.96929	364.8		2.00482	11805		2.00482	840145
	1.97085	8.9		1.97085	349.1		2.00638	11717.5		2.00638	806744
	1.97241	9		1.97241	318.6		2.00793	11440		2.00793	832951
	1.97397	8.7		1.97397	312.9		2.00948	11915		2.00948	801606
	1.97553	8.5		1.97553	346.6		2.01104	11427.5		2.01104	826271
	1.97709	8.7		1.97709	345.9		2.01259	11642.5		2.01259	803148
	1.97865	8.8		1.97865	345.7		2.01414	11270		2.01414	787218
	1.98021	8.8		1.98021	346.9		2.0157	11360		2.0157	825243
	1.98177	8.5		1.98177	342		2.01725	11502.5		2.01725	790301
	1.98333	8.6		1.98333	373.2		2.0188	11210		2.0188	810342
	1.98489	8.7		1.98489	346.9		2.02035	11220		2.02035	768720
	1.98644	8.3		1.98644	348.7		2.0219	11077.5		2.0219	799037
	1.988	8.3		1.988	353.8		2.02345	10892.5		2.02345	769747
	1.98956	8.5		1.98956	360		2.025	10902.5		2.025	739944
	1.99111	8.5		1.99111	336		2.02655	10850		2.02655	796468
	1.99267	8.8		1.99267	360.6		2.0281	11057.5		2.0281	738916
	1.99422	8.7		1.99422	326.5		2.02965	11002.5		2.02965	795440
	1.99578	8.3		1.99578	371		2.0312	10935		2.0312	746110
	1.99733	8.1		1.99733	332.1		2.03274	10680		2.03274	742513
	1.99889	7.9		1.99889	340		2.03429	10802.5		2.03429	749193
	2.00044	8.6		2.00044	314.5		2.03584	10730		2.03584	742513
	2.00199	8.3		2.00199	315.7		2.03738	10437.5		2.03738	729667
	2.00354	8.3		2.00354	362.4		2.03893	10672.5		2.03893	748166
	2.0051	8		2.0051	370.8		2.04047	10415		2.04047	729153
	2.00665	8.3		2.00665	332.3		2.04202	10607.5		2.04202	720418
	2.0082	8.1		2.0082	355.8		2.04356	10520		2.04356	740972
	2.00975	8		2.00975	358		2.0451	10450		2.0451	745082
	2.0113	8.1		2.0113	353.2		2.04665	10370		2.04665	703974
	2.01285	8.2		2.01285	342.6		2.04819	10182.5		2.04819	722987
	2.0144	8.2		2.0144	291.5		2.04973	9972.5		2.04973	697294
	2.01595	8.2		2.01595	353.9		2.05127	9720		2.05127	736347
	2.01749	8.4		2.01749	336.6		2.05282	10072.5		2.05282	690101
	2.01904	8.2		2.01904	344		2.05436	10147.5		2.05436	739944
	2.02059	7.9		2.02059	342.8		2.0559	9930		2.0559	727612
	2.02214	7.9		2.02214	349.4		2.05744	9777.5		2.05744	754846
	2.02368	8.1		2.02368	315		2.05898	9917.5		2.05898	713738
	2.02523	8.2		2.02523	334.8		2.06052	10072.5		2.06052	734806
	2.02677	7.9		2.02677	324.4		2.06205	9847.5		2.06205	683420
	2.02832	7.9		2.02832	353.1		2.06359	9670		2.06359	701405
	2.02986	7.8		2.02986	345.5		2.06513	9770		2.06513	676740
	2.03141	7.8		2.03141	328.4		2.06667	9722.5		2.06667	664408
	2.03295	7.7		2.03295	336.9		2.0682	9637.5		2.0682	673144
	2.03449	7.8		2.03449	300.9		2.06974	9527.5		2.06974	656700
	2.03604	7.7		2.03604	331.7		2.07128	9247.5		2.07128	666977
	2.03758	8		2.03758	341.9		2.07281	9157.5		2.07281	655673
	2.03912	7.9		2.03912	340.6		2.07435	9362.5		2.07435	661839
	2.04066	7.6		2.04066	306.3		2.07588	9387.5		2.07588	660297
	2.0422	7.6		2.0422	322.1		2.07741	9380		2.07741	693184
	2.04374	7.6		2.04374	296.5		2.07895	9415		2.07895	655673
	2.04528	7.6		2.04528	325.8		2.08048	9320		2.08048	650020
	2.04682	7.5		2.04682	332.7		2.08201	9232.5		2.08201	645910
	2.04836	7.8		2.04836	333.7		2.08355	9222.5		2.08355	614051
	2.0499	7.5		2.0499	314.8		2.08508	9110		2.08508	631522
	2.05144	7.5		2.05144	312.2		2.08661	8940		2.08661	674171
	2.05298	7.7		2.05298	330.4		2.08814	9032.5		2.08814	640257
	2.05451	7.7		2.05451	330.7		2.08967	8825		2.08967	625869
	2.05605	7.5		2.05605	307.6		2.0912	9175		2.0912	636660
	2.05759	7.5		2.05759	307.7		2.09273	8952.5		2.09273	635119
	2.05912	7.6		2.05912	335.1		2.09426	8777.5		2.09426	645396
	2.06066	7.7		2.06066	305.1		2.09579	8970		2.09579	635632
	2.06219	7.4		2.06219	316.4		2.09731	8712.5		2.09731	640771
	2.06373	7.3		2.06373	309.3		2.09884	8972.5		2.09884	617134
	2.06526	7.4		2.06526	310.1		2.10037	8637.5		2.10037	583220
	2.06679	7.4		2.06679	301.6		2.1019	8707.5		2.1019	618162
	2.06833	7.5		2.06833	318.1		2.10342	8672.5		2.10342	626383
	2.06986	7		2.06986	327.5		2.10495	8700		2.10495	609426
	2.07139	7.6		2.07139	301.8		2.10647	8797.5		2.10647	607371
	2.07292	7.4		2.07292	302.7		2.108	8640		2.108	608398
	2.07446	7.3		2.07446	306.8		2.10952	8725		2.10952	614565
	2.07599	7.3		2.07599	304.2		2.11104	8570		2.11104	600177
	2.07752	7.3		2.07752	300.7		2.11257	8400		2.11257	584761
	2.07905	7.2		2.07905	310.8		2.11409	8502.5		2.11409	598635
	2.08058	7.3		2.08058	302.8		2.11561	8412.5		2.11561	633577
	2.0821	7.1		2.0821	297		2.11714	8300		2.11714	613537
	2.08363	7.3		2.08363	316.1		2.11866	8167.5		2.11866	604288
	2.08516	7.1		2.08516	294.4		2.12018	8392.5		2.12018	584761
	2.08669	7.2		2.08669	312.3		2.1217	8230		2.1217	593497
	2.08821	7.1		2.08821	269.2		2.12322	8250		2.12322	610968
	2.08974	7.2		2.08974	314.5		2.12474	8157.5		2.12474	589386
	2.09127	6.7		2.09127	301.4		2.12626	8090		2.12626	609940
	2.09279	6.9		2.09279	297.6		2.12778	8052.5		2.12778	594524
	2.09432	7.1		2.09432	325.6		2.12929	8132.5		2.12929	604802
	2.09584	7.2		2.09584	313.2		2.13081	7785		2.13081	586303
	2.09737	6.8		2.09737	281		2.13233	8235		2.13233	593497
	2.09889	6.8		2.09889	277.1		2.13385	8302.5		2.13385	616106
	2.10041	7		2.10041	281.1		2.13536	8017.5		2.13536	598635
	2.10194	6.9		2.10194	309		2.13688	7935		2.13688	582706
	2.10346	6.9		2.10346	297.1		2.13839	7690		2.13839	579623
	2.10498	6.9		2.10498	304.8		2.13991	7775		2.13991	566263
	2.1065	6.8		2.1065	304.3		2.14142	7835		2.14142	598121
	2.10802	6.9		2.10802	300		2.14294	7767.5		2.14294	570374
	2.10954	7		2.10954	289.3		2.14445	7757.5		2.14445	554444
	2.11106	7		2.11106	295.8		2.14596	7717.5		2.14596	567804
	2.11258	6.8		2.11258	276.9		2.14748	7965		2.14748	544167
	2.1141	6.9		2.1141	275.4		2.14899	7667.5		2.14899	576026
	2.11562	6.8		2.11562	322		2.1505	7525		2.1505	572943
	2.11714	6.7		2.11714	309.2		2.15201	7515		2.15201	596580
	2.11866	6.9		2.11866	271.4		2.15352	7785		2.15352	573970
	2.12017	6.8		2.12017	287		2.15503	7437.5		2.15503	551361
	2.12169	6.7		2.12169	304		2.15654	7475		2.15654	541598
	2.12321	6.7		2.12321	304.4		2.15805	7595		2.15805	559583
	2.12472	6.5		2.12472	280		2.15956	7430		2.15956	525669
	2.12624	6.7		2.12624	283.2		2.16107	7195		2.16107	535946
	2.12775	6.5		2.12775	294.7		2.16258	7377.5		2.16258	569346
	2.12927	6.7		2.12927	291.2		2.16408	7405		2.16408	557527
	2.13078	6.5		2.13078	292.5		2.16559	7632.5		2.16559	540056
	2.1323	6.6		2.1323	297.6		2.1671	7435		2.1671	548278
	2.13381	6.8		2.13381	277.4		2.1686	7117.5		2.1686	513850
	2.13532	6.5		2.13532	293.3		2.17011	7332.5		2.17011	514878
	2.13683	6.5		2.13683	275		2.17161	7157.5		2.17161	511795
	2.13834	6.5		2.13834	280.9		2.17312	7272.5		2.17312	533890
	2.13986	6.6		2.13986	282.6		2.17462	7080		2.17462	536973
	2.14137	6.7		2.14137	251.2		2.17613	7257.5		2.17613	505628
	2.14288	6.4		2.14288	308.9		2.17763	7235		2.17763	539542
	2.14439	6.5		2.14439	294.6		2.17913	7180		2.17913	531835
	2.1459	6.6		2.1459	274.4		2.18063	7200		2.18063	545195
	2.1474	6.4		2.1474	292.4		2.18214	7197.5		2.18214	530807
	2.14891	6.5		2.14891	255.4		2.18364	6905		2.18364	527724
	2.15042	6.5		2.15042	275.4		2.18514	6922.5		2.18514	563180
	2.15193	6.3		2.15193	280.9		2.18664	6967.5		2.18664	516419
	2.15344	6.2		2.15344	294.8		2.18814	6857.5		2.18814	521558
	2.15494	6.4		2.15494	292		2.18964	7170		2.18964	541598
	2.15645	6.2		2.15645	276.9		2.19114	6880		2.19114	505115
	2.15795	6.5		2.15795	286.1		2.19264	6822.5		2.19264	512308
	2.15946	6.4		2.15946	276		2.19413	6667.5		2.19413	524127
	2.16096	6.1		2.16096	291.5		2.19563	6857.5		2.19563	512822
	2.16247	6.4		2.16247	272.9		2.19713	6965		2.19713	483533
	2.16397	6.1		2.16397	287.4		2.19863	6750		2.19863	486616
	2.16547	6.5		2.16547	313.1		2.20012	6827.5		2.20012	487644
	2.16698	6.6		2.16698	289.8		2.20162	6607.5		2.20162	535946
	2.16848	6.1		2.16848	267		2.20311	6760		2.20311	532349
	2.16998	6.1		2.16998	306.3		2.20461	6752.5		2.20461	478908
	2.17148	6.1		2.17148	301.4		2.2061	6885		2.2061	498948
	2.17298	6.3		2.17298	285.3		2.2076	6745		2.2076	522586
	2.17448	6.2		2.17448	292.6		2.20909	6752.5		2.20909	503059
	2.17598	6.1		2.17598	297.3		2.21058	6687.5		2.21058	491241
	2.17748	6.2		2.17748	276.3		2.21207	6650		2.21207	501518
	2.17898	6.1		2.17898	275.4		2.21357	6537.5		2.21357	510767
	2.18048	6.1		2.18048	256.6		2.21506	7085		2.21506	501004
	2.18198	6.2		2.18198	287.9		2.21655	6365		2.21655	522586
	2.18348	6.2		2.18348	266.3		2.21804	6510		2.21804	498948
	2.18497	6		2.18497	277.9		2.21953	6587.5		2.21953	472228
	2.18647	6		2.18647	288.5		2.22102	6447.5		2.22102	498434
	2.18797	6.2		2.18797	295		2.22251	6207.5		2.22251	508712
	2.18946	6.3		2.18946	289.4		2.224	6340		2.224	501004
	2.19096	6.5		2.19096	281		2.22548	6372.5		2.22548	489699
	2.19245	6.2		2.19245	284.3		2.22697	6420		2.22697	495865
	2.19395	6.1		2.19395	303.9		2.22846	6347.5		2.22846	466062
	2.19544	6		2.19544	291.8		2.22995	6297.5		2.22995	496893
	2.19693	6		2.19693	266.8		2.23143	6362.5		2.23143	472742
	2.19843	5.7		2.19843	262.5		2.23292	6290		2.23292	488671
	2.19992	6.1		2.19992	258.1		2.2344	6415		2.2344	497921
	2.20141	6.1		2.20141	281.7		2.23589	6417.5		2.23589	497921
	2.2029	6.4		2.2029	258.1		2.23737	6315		2.23737	508198
	2.20439	6.1		2.20439	276.8		2.23886	6312.5		2.23886	508712
	2.20588	5.8		2.20588	288		2.24034	6125		2.24034	473770
	2.20737	6		2.20737	280.6		2.24182	6180		2.24182	470687
	2.20886	5.9		2.20886	276.1		2.24331	6127.5		2.24331	486616
	2.21035	6		2.21035	286.2		2.24479	6302.5		2.24479	492782
	2.21184	5.9		2.21184	263.2		2.24627	6255		2.24627	478908
	2.21333	5.9		2.21333	267.3		2.24775	6165		2.24775	457840
	2.21482	6		2.21482	293.1		2.24923	6180		2.24923	486616
	2.2163	5.9		2.2163	270.7		2.25071	6137.5		2.25071	469659
	2.21779	6.1		2.21779	268.5		2.25219	6265		2.25219	465034
	2.21928	6		2.21928	275		2.25367	6305		2.25367	461437
	2.22076	6		2.22076	282.5		2.25515	6012.5		2.25515	452188
	2.22225	6		2.22225	272		2.25663	5987.5		2.25663	466576
	2.22373	5.9		2.22373	286.4		2.2581	5942.5		2.2581	477367
	2.22522	5.7		2.22522	301.4		2.25958	5970		2.25958	462465
	2.2267	5.8		2.2267	296.8		2.26106	6102.5		2.26106	489699
	2.22818	5.9		2.22818	278		2.26254	6077.5		2.26254	457840
	2.22967	5.7		2.22967	285.3		2.26401	6032.5		2.26401	469659
	2.23115	5.6		2.23115	309.6		2.26549	6025		2.26549	494324
	2.23263	5.7		2.23263	259.7		2.26696	5805		2.26696	479422
	2.23411	5.7		2.23411	280.5		2.26844	5980		2.26844	451160
	2.23559	6		2.23559	278.3		2.26991	5882.5		2.26991	490213
	2.23708	5.9		2.23708	268		2.27138	5732.5		2.27138	496379
	2.23856	5.6		2.23856	290.1		2.27286	5892.5		2.27286	456813
	2.24003	5.9		2.24003	281		2.27433	6155		2.27433	464007
	2.24151	5.7		2.24151	281.5		2.2758	5942.5		2.2758	472228
	2.24299	5.8		2.24299	292.6		2.27727	5737.5		2.27727	458354
	2.24447	5.5		2.24447	283.2		2.27874	5972.5		2.27874	448077
	2.24595	5.6		2.24595	273		2.28021	5915		2.28021	441397
	2.24743	5.5		2.24743	280.3		2.28168	5980		2.28168	465034
	2.2489	5.6		2.2489	245.4		2.28315	5827.5		2.28315	456813
	2.25038	5.8		2.25038	299		2.28462	5837.5		2.28462	447563
	2.25185	5.7		2.25185	267.1		2.28609	5780		2.28609	455271
	2.25333	5.6		2.25333	279		2.28756	5537.5		2.28756	462979
	2.25481	5.5		2.25481	259.7		2.28903	5942.5		2.28903	446536
	2.25628	5.6		2.25628	258.6		2.2905	5457.5		2.2905	455271
	2.25775	5.8		2.25775	262.2		2.29196	5905		2.29196	454243
	2.25923	5.6		2.25923	267		2.29343	5740		2.29343	451160
	2.2607	5.7		2.2607	275.6		2.2949	5687.5		2.2949	448591
	2.26217	5.5		2.26217	264.9		2.29636	5745		2.29636	456813
	2.26364	5.6		2.26364	246.4		2.29783	5855		2.29783	442939
	2.26512	5.4		2.26512	258.4		2.29929	5710		2.29929	442939
	2.26659	5.5		2.26659	257.7		2.30075	5672.5		2.30075	413649
	2.26806	5.4		2.26806	268.3		2.30222	5812.5		2.30222	464007
	2.26953	5.4		2.26953	261.7		2.30368	5582.5		2.30368	424954
	2.271	5.4		2.271	255.9		2.30514	5555		2.30514	436259
	2.27247	5.4		2.27247	255.3		2.30661	5597.5		2.30661	453730
	2.27394	5.4		2.27394	265.7		2.30807	5457.5		2.30807	449619
	2.2754	5.3		2.2754	264.9		2.30953	5592.5		2.30953	428037
	2.27687	5.2		2.27687	254.1		2.31099	5485		2.31099	402345
	2.27834	5.2		2.27834	267.2		2.31245	5527.5		2.31245	456813
	2.27981	5.5		2.27981	266.3		2.31391	5557.5		2.31391	440883
	2.28127	5.4		2.28127	263.4		2.31537	5540		2.31537	461437
	2.28274	5.7		2.28274	246.9		2.31683	5770		2.31683	475311
	2.2842	5.6		2.2842	277.2		2.31828	5507.5		2.31828	414677
	2.28567	5.3		2.28567	279		2.31974	5437.5		2.31974	461951
	2.28713	5.4		2.28713	265.8		2.3212	5315		2.3212	436259
	2.2886	5.1		2.2886	270.1		2.32266	5547.5		2.32266	446022
	2.29006	5.2		2.29006	273.3		2.32411	5490		2.32411	426496
	2.29152	5.4		2.29152	247.2		2.32557	5582.5		2.32557	438314
	2.29299	5.3		2.29299	264.1		2.32702	5435		2.32702	420843
	2.29445	5.4		2.29445	246.4		2.32848	5472.5		2.32848	434717
	2.29591	5.2		2.29591	223.4		2.32993	5377.5		2.32993	433689
	2.29737	5.4		2.29737	263.2		2.33139	5352.5		2.33139	427009
	2.29883	5.3		2.29883	245.2		2.33284	5362.5		2.33284	418788
	2.30029	5.3		2.30029	226.7		2.33429	5505		2.33429	428037
	2.30175	5.3		2.30175	253.3		2.33575	5272.5		2.33575	424954
	2.30321	5.4		2.30321	254.1		2.3372	5372.5		2.3372	436772
	2.30467	5		2.30467	257.5		2.33865	5362.5		2.33865	453216
	2.30613	5.3		2.30613	267.9		2.3401	5432.5		2.3401	430092
	2.30759	5.2		2.30759	266.1		2.34155	5207.5		2.34155	426496
	2.30904	5		2.30904	266.7		2.343	5262.5		2.343	431634
	2.3105	5.1		2.3105	241.6		2.34445	5225		2.34445	418788
	2.31196	5.5		2.31196	253.4		2.3459	5255		2.3459	423412
	2.31341	5.3		2.31341	249		2.34735	5415		2.34735	438314
	2.31487	5.3		2.31487	254.1		2.3488	5332.5		2.3488	424954
	2.31632	5		2.31632	249.3		2.35025	5027.5		2.35025	402858
	2.31778	5.1		2.31778	255.5		2.35169	5332.5		2.35169	416732
	2.31923	5.2		2.31923	246.2		2.35314	5185		2.35314	432662
	2.32068	5.1		2.32068	253.1		2.35459	5332.5		2.35459	423926
	2.32214	5.3		2.32214	246.6		2.35603	5240		2.35603	417760
	2.32359	5.1		2.32359	265.6		2.35748	5092.5		2.35748	416218
	2.32504	4.9		2.32504	248.4		2.35892	5180		2.35892	449105
	2.32649	5		2.32649	229.9		2.36037	5402.5		2.36037	418788
	2.32795	4.9		2.32795	241.8		2.36181	5182.5		2.36181	393609
	2.3294	5.3		2.3294	271.1		2.36326	5260		2.36326	399775
	2.33085	5		2.33085	240		2.3647	5245		2.3647	429579
[truncated: 169 more rows]

## Sheet: Device Stability
Shelf-life stability												Light stability												Thermal stability
PM6:L15 based OSCs						S11 based OSCs						PM6:L15 based OSCs						S11 based OSCs						PM6:L15 based OSCs						S11 based OSCs
Time (h)	Voc (V)	Jsc (mA cm-2)	FF (%)	PCE (%)		Time (h)	Voc (V)	Jsc (mA cm-2)	FF (%)	PCE (%)		Time (h)	Voc (V)	Jsc (mA cm-2)	FF (%)	PCE (%)		Time (h)	Voc (V)	Jsc (mA cm-2)	FF (%)	PCE (%)		Time (h)	Voc (V)	Jsc (mA cm-2)	FF (%)	PCE (%)		Time (h)	Voc (V)	Jsc (mA cm-2)	FF (%)	PCE (%)
0	100	100	100	100		0	100	100	100	100		0	100	100	100	100		0	100	100	100	99.98		0	100	100	100	100		0	100	100	100	100.03
6	100.87	100.18	98.03	99.07		6	100.31	99.5	99.8	99.6		6	99.97	99.46	99.63	99.06		6	100	99.72	100.19	99.89		6	99.7	100.02	99.43	99.16		6	100	99.72	99.69	99.44
12	99.97	100.08	97.62	97.67		12	100.31	99.39	99.44	99.13		12	100.24	98.14	99.33	97.71		12	100	99.04	100.09	99.1		12	100.11	98.79	98.79	97.7		12	98.95	99.38	99.49	97.86
24	100.08	97.92	97.54	95.59		24	99.25	99.22	99.13	97.62		24	100.66	97.69	97.67	96		24	100	98.75	99.59	98.33		24	100.33	98.69	97.57	96.61		24	100	98.07	99.09	97.21
36	99.49	96.11	97.37	93.11		36	99.25	98.93	98.96	97.17		36	99.19	98.14	95.57	93.03		36	99.23	98.36	99.66	97.25		36	101.43	98.22	95.25	94.89		36	98.95	97.68	98.74	95.46
48	99.81	93.94	97.1	91.01		48	100.43	98.82	98.86	98.1		48	100	97.82	93.76	91.71		48	100	97.84	99.05	96.89		48	101.34	98.13	93.61	93.09		48	100	96.89	98.26	95.23
60	100.85	92.14	95.83	89.04		60	100.31	98.65	98.51	97.48		60	100.09	96.42	91.42	88.23		60	99.31	97.17	98.64	95.17		60	99.26	97.72	92.97	90.18		60	100	96.32	97.76	94.19
72	101.09	88.96	96.41	86.7		72	99.72	98.28	98.36	96.4		72	101.34	95.36	89.43	86.42		72	100.41	96.67	98.43	95.52		72	100.04	94.63	92.3	87.38		72	99.27	96.19	96.92	92.56
90	100.47	89.65	93.6	84.31		90	99.25	97.79	98.28	95.39		90	101.75	94.05	88.77	84.95		90	98.95	96.08	97.69	92.86		90	100.21	93.73	91.66	86.09		90	98.95	95.47	96.69	91.36
114	98.87	90.86	91.87	82.54		114	100.31	97.05	98.14	95.53		114	100.03	94.58	86.8	82.13		114	98.57	95.97	95.69	90.51		114	100.48	92.02	90.69	83.86		114	98.84	95.25	95.92	90.33
138	100.91	87.5	91.68	80.95		138	100.31	96.93	97.88	95.17		138	100.64	91.45	88.21	81.19		138	98.25	95.39	94.36	88.42		138	100.72	90.96	90.03	82.49		138	98.95	94.62	96.04	89.95
162	100.26	87.44	91.2	79.96		162	100.31	96.19	97.66	94.23		162	99.84	92.35	87.67	80.83		162	98.95	95.63	92.26	87.28		162	100.83	89.43	89.4	80.61		162	98.95	93.94	93.87	87.28
186	99.04	86.85	92.14	79.26		186	100.31	95.68	97.46	93.54		186	100.01	91.86	86.85	79.79		186	98.95	94.95	91.34	85.79		186	100.77	87.4	88.96	78.35		186	98.76	93.17	93.78	86.32
210	99.01	86.22	92.15	78.66		210	100.31	95.45	97.33	93.19		210	99.96	89.58	87.85	78.67		210	98.16	95.41	90.99	85.2		210	100.02	87.19	88.53	77.21		210	99.48	92.1	93.65	85.83
234	100.35	85.83	91.31	78.65		234	99.25	95.34	97.05	91.83		234	99.86	89.72	87.12	78.06		234	99.48	95.11	90.08	85.22		234	100.16	85.64	87.93	75.42		234	98.76	91.61	92.88	84.05
258	100.27	85.54	91.28	78.3		258	100.31	95.17	96.8	92.4		258	100.19	89.34	85.61	76.63		258	98.95	94.78	89.49	83.91		258	100.85	82.93	87.45	73.14		258	97.51	91	92.55	82.15
282	99.74	85.9	90.14	77.23		282	100.31	95.22	96.27	91.95		282	99.71	87.39	86.17	75.08		282	98.73	94.71	89.97	84.11		282	99.66	83.98	86.48	72.38		282	98.92	89.65	92.31	81.89
354	100.34	83.73	90.9	76.37		354	99.09	94.77	95.54	89.72		354	99.78	86.63	85.27	73.7		354	99.34	94.66	89.02	83.69		354	102.1	81.68	85.63	71.4		354	98.67	89.36	92.04	81.18
426	100.05	82.25	91.42	75.23		426	99.25	94.67	95.24	89.49		426	99.87	86.14	84.02	72.28		426	100	94.38	88.44	83.45		426	100.21	82.16	84.42	69.5		426	99.04	88.82	91.86	80.84
498	100.25	82.34	89.58	73.94		498	99.39	94.54	95	89.27		498	101.59	84.52	83.54	71.73		498	101.05	94.32	88.61	84.45		498	101.73	81.31	82.5	68.25		498	98.95	88.39	91.72	80.24
618	100.59	81.86	89.28	73.52		618	99.92	94.3	94.68	89.22		618	99.92	84.07	84.68	71.13		618	100.13	94.18	88.79	83.71		618	100.09	79.76	82.54	65.9		618	99.09	88.26	91.53	80.07
1008	100.41	80.95	89.74	72.94		1008	99.57	94.08	94.5	88.52		1008	99.98	83.98	83.61	70.21		1008	99.64	94.01	88.54	82.93		1008	102.77	78.17	81.82	65.73		1008	99.51	88.01	91.36	80.04

[truncated: 5 more sheets: Absorption Stablility-PM6-L15, Absorption Stablility-S11, TRPL, Comparison of thermal stability, charge recombination behavior ]
